# Supplementary material for: 3-Chloro-N′-(3-eth­oxy-2-hy­droxy­benzyl­idene)benzohydrazide monohydrate
Source: Acta Crystallogr Sect E Struct Rep Online. 2011 Jan 15;67(Pt 2):o377. doi: 10.1107/S160053681100122X (PMC3051784; doi:10.1107/S160053681100122X)
Supplement: Supplementary file 2 [file e-67-0o377-Isup2.hkl]

# 
# h,k,l, Fc-squared, Fo-squared, sigma(Fo-squared) and status flag 
# 
data_I
_shelx_title ' test_0m in P2(1)2(1)2(1)' 
_shelx_refln_list_code          4 
_shelx_F_calc_maximum      161.07 
_exptl_crystal_F_000       704.00 
_reflns_d_resolution_high  0.7828 
 
loop_ 
 _symmetry_equiv_pos_as_xyz 
 'x, y, z' 
 '-x+1/2, -y, z+1/2' 
 '-x, y+1/2, -z+1/2' 
 'x+1/2, -y+1/2, -z' 
 
_cell_length_a     4.6310 
_cell_length_b    13.5580 
_cell_length_c    25.4780 
_cell_angle_alpha  90.000 
_cell_angle_beta   90.000 
_cell_angle_gamma  90.000 
 
_shelx_F_squared_multiplier     1.000 
 
loop_ 
 _refln_index_h 
 _refln_index_k 
 _refln_index_l 
 _refln_F_squared_calc 
 _refln_F_squared_meas 
 _refln_F_squared_sigma 
 _refln_observed_status 
   2   0   0     1700.90     1698.68    120.73 o 
   4   0   0       17.98       13.91     25.47 o 
   1   1   0      645.07      591.73     35.68 o 
   2   1   0      565.79      548.44     30.56 o 
   3   1   0      266.70      286.63     21.26 o 
   4   1   0        6.19       26.42     23.09 o 
   5   1   0        4.59        6.52     17.10 o 
   0   2   0    21833.73    23694.41   1617.93 o 
   1   2   0     2319.32     2144.14    105.36 o 
   2   2   0       11.65       24.01      7.51 o 
   3   2   0      135.65      132.49     26.59 o 
   4   2   0       15.67        7.52     11.93 o 
   5   2   0       47.09       43.36     19.64 o 
   1   3   0       22.80       18.47      5.11 o 
   2   3   0       32.77       26.98      7.52 o 
   3   3   0       56.36       89.92     12.81 o 
   4   3   0        0.00        4.64     11.67 o 
   5   3   0       14.31        8.91     17.66 o 
   0   4   0     1851.94     1990.52    138.13 o 
   1   4   0     2508.14     2272.86    112.04 o 
   2   4   0        0.53       16.85      6.93 o 
   3   4   0       78.46       65.06     11.71 o 
   4   4   0       59.53       41.18     15.10 o 
   5   4   0        1.63       -4.52     16.73 o 
   1   5   0       10.07       95.51     13.62 o 
   2   5   0        1.09       21.71      7.33 o 
   3   5   0       21.31       20.90      9.27 o 
   4   5   0      256.20      241.63     26.30 o 
   5   5   0        5.64       23.22     23.03 o 
   0   6   0     1789.42     2001.63    139.79 o 
   1   6   0       35.83       65.24      8.71 o 
   2   6   0      290.58      350.72     25.09 o 
   3   6   0        0.00       32.78     11.66 o 
   4   6   0        0.82       18.19     19.56 o 
   5   6   0        2.88       28.44     25.35 o 
   1   7   0       17.82       45.39      8.67 o 
   2   7   0      265.74      290.98     22.37 o 
   3   7   0        2.61        1.65     12.53 o 
   4   7   0      221.66      201.77     46.98 o 
   5   7   0        0.33       -3.46     33.38 o 
   0   8   0     2232.52     2098.58    147.30 o 
   1   8   0        2.00       35.74      6.81 o 
   2   8   0       23.12       16.14     10.36 o 
   3   8   0       15.45       -5.06     12.28 o 
   4   8   0      146.47      213.64     49.45 o 
   5   8   0        6.96       -2.10     32.39 o 
   1   9   0       40.08       71.92     19.69 o 
   2   9   0       29.25       17.33      9.97 o 
   3   9   0       42.12       34.92     12.90 o 
   4   9   0        1.08       13.78     19.17 o 
   5   9   0       17.74       -2.90     31.03 o 
   0  10   0      696.57      640.18     49.72 o 
   1  10   0      238.98      292.44     23.74 o 
   2  10   0       22.43       15.31     11.30 o 
   3  10   0       11.63       28.22     20.05 o 
   4  10   0        7.77       -3.66     18.06 o 
   1  11   0       88.72       92.92     14.69 o 
   2  11   0      186.10      207.20     53.38 o 
   3  11   0       17.00       37.60     21.02 o 
   4  11   0        9.62      -24.08     18.66 o 
   0  12   0       81.50       98.28     51.56 o 
   1  12   0      141.37      168.36     31.54 o 
   2  12   0       16.35        4.48     12.58 o 
   3  12   0       18.06       27.76     20.10 o 
   4  12   0        0.04      -17.80     21.58 o 
   1  13   0        1.21        4.56     12.12 o 
   2  13   0       22.68       20.85     25.84 o 
   3  13   0        0.90        3.07     20.83 o 
   0  14   0        3.60       46.98     25.96 o 
   1  14   0       23.59       44.26     15.00 o 
   2  14   0        3.57       19.05     20.14 o 
   3  14   0       16.22       17.83     22.23 o 
   1  15   0        1.74       20.03     27.94 o 
   2  15   0        3.27       24.99     20.55 o 
   0  16   0        2.35       40.30     29.92 o 
   1  16   0        1.51      -17.56     28.93 o 
   2  16   0       11.28       16.16     22.24 o 
   1  17   0        1.07       16.32     34.86 o 
   1   0   1      478.30      457.19     24.44 o 
   2   0   1      660.77      636.15     34.83 o 
   3   0   1      463.42      442.78     28.63 o 
   4   0   1       34.70       27.30     13.68 o 
   5   0   1        1.07       23.30     25.59 o 
  -5   1   1       38.75       41.24     26.04 o 
  -4   1   1       11.08       31.87     15.76 o 
  -3   1   1      183.69      183.85     17.20 o 
  -2   1   1      989.41      957.94     48.80 o 
  -1   1   1      798.49      747.54     43.91 o 
   1   1   1      780.52      742.00     33.95 o 
   2   1   1      995.50      893.38     48.46 o 
   3   1   1      184.70      189.37     17.28 o 
   4   1   1       10.83        0.55     14.60 o 
   5   1   1       38.85       37.40     17.77 o 
  -5   2   1       15.02       25.91     19.11 o 
  -4   2   1       11.25       -4.60     18.45 o 
  -3   2   1      112.29      145.12     17.17 o 
  -2   2   1      298.92      305.65     20.22 o 
  -1   2   1      588.56      549.96     29.62 o 
   0   2   1     5791.38     5443.37    304.70 o 
   1   2   1      571.46      607.27     35.22 o 
   2   2   1      306.81      342.17     20.69 o 
   3   2   1      112.53      124.54     14.33 o 
   4   2   1       10.87        9.54     14.60 o 
   5   2   1       15.31       11.29     17.92 o 
  -5   3   1        8.97      -15.20     16.21 o 
  -4   3   1       39.13       21.24     14.53 o 
  -3   3   1      520.52      529.17     31.49 o 
  -2   3   1      438.15      463.99     25.91 o 
  -1   3   1      405.08      400.71     21.48 o 
   0   3   1      776.71      759.36     37.92 o 
   1   3   1      400.54      386.62     21.69 o 
   2   3   1      442.03      418.33     25.94 o 
   3   3   1      526.83      498.21     31.73 o 
   4   3   1       38.61       47.31     13.72 o 
   5   3   1        9.00        4.31     18.03 o 
  -5   4   1       29.73       57.53     24.24 o 
  -4   4   1       16.54       30.02     26.60 o 
  -3   4   1      101.81      109.99     13.81 o 
  -2   4   1      957.03      940.67     49.04 o 
  -1   4   1      851.23      843.84     39.67 o 
   0   4   1      356.50      375.67     19.96 o 
   1   4   1      860.46      925.43     51.23 o 
   2   4   1      937.11      924.63     49.19 o 
   3   4   1      102.52       98.87     13.12 o 
   4   4   1       16.88       39.61     18.37 o 
   5   4   1       29.77       43.93     19.26 o 
  -5   5   1        0.09        2.40     35.98 o 
  -4   5   1        9.73       30.69     23.31 o 
  -3   5   1       88.62       92.70     15.63 o 
  -2   5   1      547.37      547.34     31.48 o 
  -1   5   1     2389.85     2381.15    117.82 o 
   0   5   1     1451.92     1449.49     71.61 o 
   1   5   1     2387.83     2390.58    136.19 o 
   2   5   1      552.46      560.90     31.74 o 
   3   5   1       89.48      131.48     14.35 o 
   4   5   1        9.45        6.42     13.28 o 
   5   5   1        0.08       44.51     26.58 o 
  -5   6   1        6.15        1.72     24.04 o 
  -4   6   1       78.61       89.51     36.95 o 
  -3   6   1       21.49       30.63     14.85 o 
  -2   6   1     1209.83     1238.17     63.62 o 
  -1   6   1      537.84      572.56     30.73 o 
   0   6   1      627.26      664.37     34.61 o 
   1   6   1      546.18      577.06     31.03 o 
   2   6   1     1188.33     1231.76     73.26 o 
   3   6   1       21.18        4.07     14.60 o 
   4   6   1       76.67       73.12     31.75 o 
   5   6   1        6.18       10.88     34.62 o 
  -5   7   1       15.81        6.68     30.66 o 
  -4   7   1       41.10       19.77     20.34 o 
  -3   7   1       12.32        1.38     10.79 o 
  -2   7   1      483.68      497.83     34.13 o 
  -1   7   1      162.14      178.97     12.44 o 
   0   7   1      521.12      554.19     29.63 o 
   1   7   1      165.45      160.99     17.31 o 
   2   7   1      485.21      485.42     37.77 o 
   3   7   1       12.97       10.80     20.03 o 
   4   7   1       41.07       46.97     18.30 o 
   5   7   1       15.68       21.51     36.10 o 
  -5   8   1       16.75       38.64     32.39 o 
  -4   8   1        6.04       18.17     22.01 o 
  -3   8   1        9.66       18.12     11.09 o 
  -2   8   1       29.86       57.14     10.92 o 
  -1   8   1      719.07      811.09     48.75 o 
   0   8   1      297.07      282.37     17.81 o 
   1   8   1      742.84      781.47     48.73 o 
   2   8   1       29.20       16.48     12.61 o 
   3   8   1        9.83        8.21     12.63 o 
   4   8   1        6.10       17.06     28.93 o 
   5   8   1       16.89       13.85     35.85 o 
  -5   9   1        2.14       30.25     28.93 o 
  -4   9   1       53.85       19.96     33.75 o 
  -3   9   1       40.87        6.33     22.50 o 
  -2   9   1       77.56       55.83     12.60 o 
  -1   9   1       76.08       92.97     17.10 o 
   0   9   1      102.19      130.25     11.36 o 
   1   9   1       75.88       96.49     11.06 o 
   2   9   1       76.65      101.49     16.47 o 
   3   9   1       41.14       72.71     18.06 o 
   4   9   1       53.17       47.97     31.16 o 
   5   9   1        2.18       12.70     21.88 o 
  -4  10   1       19.24       72.78     23.99 o 
  -3  10   1        8.98       12.93     29.55 o 
  -2  10   1      155.40      201.24     26.80 o 
  -1  10   1      549.73      574.86     38.08 o 
   0  10   1      369.79      369.56     22.81 o 
   1  10   1      540.00      563.77     38.21 o 
   2  10   1      153.04      127.38     20.39 o 
   3  10   1        9.23       17.08     17.90 o 
   4  10   1       18.69       -5.16     19.15 o 
  -4  11   1        3.40      -21.27     19.61 o 
  -3  11   1        2.32        3.24     17.24 o 
  -2  11   1       17.32       30.22     11.84 o 
  -1  11   1       99.98       96.71     15.18 o 
   0  11   1      100.68      136.53     18.67 o 
   1  11   1      100.13      104.81     14.81 o 
   2  11   1       16.40       -0.13     12.27 o 
   3  11   1        2.34       40.97     20.83 o 
   4  11   1        3.40       -5.11     21.24 o 
  -4  12   1        0.78       -2.64     22.04 o 
  -3  12   1        8.48        2.42     27.94 o 
  -2  12   1       92.88       69.70     44.38 o 
  -1  12   1       87.86       75.97     14.61 o 
   0  12   1       26.59       29.58     19.95 o 
   1  12   1       88.67       87.85     14.97 o 
   2  12   1       91.08      126.32     18.91 o 
   3  12   1        8.66      -15.83     28.07 o 
   4  12   1        0.83       16.21     23.34 o 
  -3  13   1        4.45       22.23     21.12 o 
  -2  13   1       12.68        5.73     17.74 o 
  -1  13   1       43.03       44.42     13.38 o 
   0  13   1      144.97      178.55     36.35 o 
   1  13   1       44.49       40.09     13.31 o 
   2  13   1       12.61        5.80     19.56 o 
   3  13   1        4.17       25.60     22.41 o 
  -3  14   1        1.55       -0.45     20.52 o 
  -2  14   1       76.11       53.23     21.07 o 
  -1  14   1        2.08       15.20     12.77 o 
   0  14   1       12.72       26.27     29.05 o 
   1  14   1        2.56       -4.54     18.51 o 
   2  14   1       76.55       76.21     38.82 o 
   3  14   1        1.55        5.26     24.36 o 
  -2  15   1        1.36       15.38     21.40 o 
  -1  15   1       10.09       44.26     29.43 o 
   0  15   1       41.04       19.61     21.64 o 
   1  15   1       10.00        1.46     24.36 o 
   2  15   1        1.43       -5.65     20.01 o 
  -2  16   1        1.80        3.72     21.12 o 
  -1  16   1        1.63      -13.60     27.94 o 
   0  16   1        0.27       -5.68     19.91 o 
   1  16   1        1.75       18.55     32.39 o 
   2  16   1        1.81       24.48     34.12 o 
  -1  17   1        6.27      -42.65     28.44 o 
   0  17   1        0.17       24.97     31.16 o 
   1  17   1        6.28       40.06     37.83 o 
   1   0   2     3833.16     3436.81    193.77 o 
   2   0   2      241.46      250.06     22.63 o 
   3   0   2      319.59      371.97     25.68 o 
   4   0   2       22.45       23.40     13.80 o 
   5   0   2       18.38       69.14     25.88 o 
  -5   1   2        9.77       -2.87     22.95 o 
  -4   1   2       41.15      102.64     22.44 o 
  -3   1   2      513.30      535.39     41.78 o 
  -2   1   2      696.48      697.64     37.76 o 
  -1   1   2     3506.00     3218.51    183.21 o 
   0   1   2        0.33       -1.20      2.25 o 
   1   1   2     3476.70     3274.41    142.08 o 
   2   1   2      693.10      713.45     43.04 o 
   3   1   2      507.49      516.12     32.32 o 
   4   1   2       40.29       33.16     13.90 o 
   5   1   2        9.82       -4.07     15.44 o 
  -5   2   2       46.73       47.55     20.37 o 
  -4   2   2       57.83       96.03     15.29 o 
  -3   2   2      241.22      260.36     30.02 o 
  -2   2   2      236.85      233.29     22.52 o 
  -1   2   2      315.60      323.00     17.88 o 
   0   2   2       61.67       71.36      5.80 o 
   1   2   2      309.37      318.59     21.31 o 
   2   2   2      227.28      222.60     16.16 o 
   3   2   2      234.50      230.83     19.22 o 
   4   2   2       58.95       89.19     15.66 o 
   5   2   2       46.31       65.26     20.68 o 
  -5   3   2       43.57      -10.77     22.95 o 
  -4   3   2       19.38       48.12     15.25 o 
  -3   3   2      143.88      168.40     15.74 o 
  -2   3   2      104.79      103.14     10.82 o 
  -1   3   2     3416.20     3196.39    142.29 o 
   0   3   2       52.10       52.97      5.87 o 
   1   3   2     3474.89     3365.55    184.16 o 
   2   3   2      109.65      134.31     11.93 o 
   3   3   2      142.37      187.08     26.31 o 
   4   3   2       19.40       31.92     13.18 o 
   5   3   2       43.24       58.01     20.83 o 
  -5   4   2       20.18       49.28     25.87 o 
  -4   4   2       26.70       29.35     14.83 o 
  -3   4   2       28.03       44.57     11.56 o 
  -2   4   2      261.65      280.18     18.82 o 
  -1   4   2      237.93      238.50     12.78 o 
   0   4   2      325.44      354.92     19.12 o 
   1   4   2      227.07      221.94     16.72 o 
   2   4   2      269.95      315.27     28.55 o 
   3   4   2       28.26       31.02     10.21 o 
   4   4   2       26.90       46.91     15.20 o 
   5   4   2       20.05       19.51     18.19 o 
  -5   5   2        0.35       15.20     24.27 o 
  -4   5   2       18.02       -0.69     13.24 o 
  -3   5   2      104.45      128.29     16.23 o 
  -2   5   2      933.18      939.07     50.15 o 
  -1   5   2      481.70      501.77     24.09 o 
   0   5   2        6.01       15.61      6.28 o 
   1   5   2      469.48      501.86     38.50 o 
   2   5   2      937.79      979.36     58.38 o 
   3   5   2      103.31       99.06     13.75 o 
   4   5   2       17.13       37.52     15.57 o 
   5   5   2        0.35       28.84     24.48 o 
  -5   6   2       16.50       28.22     23.95 o 
  -4   6   2       39.90       64.38     22.15 o 
  -3   6   2        1.34       -5.44     10.72 o 
  -2   6   2      207.90      248.20     32.14 o 
  -1   6   2      429.93      415.10     24.12 o 
   0   6   2      613.55      564.98     29.88 o 
   1   6   2      422.76      475.61     28.78 o 
   2   6   2      210.41      266.39     20.85 o 
   3   6   2        1.19        7.60     10.57 o 
   4   6   2       39.99       34.26     18.84 o 
   5   6   2       16.47       23.00     35.36 o 
  -5   7   2        3.97       -0.12     18.14 o 
  -4   7   2       61.18       57.61     21.51 o 
  -3   7   2       58.24       68.68     18.11 o 
  -2   7   2      143.04      159.18     14.05 o 
  -1   7   2      166.34      150.91     12.87 o 
   0   7   2      381.81      374.00     21.19 o 
   1   7   2      166.08      181.15     12.75 o 
   2   7   2      148.39      163.39     16.08 o 
   3   7   2       58.37       72.98     18.00 o 
   4   7   2       60.11       42.69     19.25 o 
   5   7   2        3.85       22.50     33.38 o 
  -5   8   2       12.09       34.15     24.81 o 
  -4   8   2       42.43       -3.83     14.18 o 
  -3   8   2       17.41       20.35     14.00 o 
  -2   8   2       26.25       29.93      9.72 o 
  -1   8   2       46.34       46.82      7.39 o 
   0   8   2      130.90      168.08     12.41 o 
   1   8   2       48.03       53.02      8.01 o 
   2   8   2       26.26       35.98     13.26 o 
   3   8   2       15.98      -10.41     11.34 o 
   4   8   2       43.21       75.22     21.49 o 
   5   8   2       12.10       -6.18     38.57 o 
  -5   9   2        8.60        4.34     22.46 o 
  -4   9   2      112.43       73.79     63.05 o 
  -3   9   2       25.03       23.24     18.01 o 
  -2   9   2       21.69       16.39      9.84 o 
  -1   9   2      537.32      539.72     36.70 o 
   0   9   2       19.88       10.68      6.19 o 
   1   9   2      541.86      578.09     31.64 o 
   2   9   2       20.90        9.50     10.17 o 
   3   9   2       25.23       16.46     15.74 o 
   4   9   2      112.95      139.71     40.30 o 
   5   9   2        8.52      -20.52     30.91 o 
  -4  10   2        3.45      -17.55     17.57 o 
  -3  10   2        3.83       13.40     17.81 o 
  -2  10   2        5.15       14.16     14.99 o 
  -1  10   2      325.42      340.74     26.70 o 
   0  10   2      507.40      510.17     28.70 o 
   1  10   2      322.31      357.82     23.03 o 
   2  10   2        4.68       40.74     14.99 o 
   3  10   2        3.66       -1.90     12.94 o 
   4  10   2        3.55       31.12     25.22 o 
  -4  11   2        8.97       -9.70     26.58 o 
  -3  11   2        9.42       12.02     50.07 o 
  -2  11   2       22.24      -18.67     31.65 o 
  -1  11   2      430.20      499.75     35.15 o 
   0  11   2      611.72      605.98     34.24 o 
   1  11   2      430.47      471.72     34.96 o 
   2  11   2       21.41       35.94     17.29 o 
   3  11   2        8.87        5.27     17.47 o 
   4  11   2        9.30       -0.84     21.59 o 
  -4  12   2        0.70        5.63     22.25 o 
  -3  12   2        3.56       29.48     30.79 o 
  -2  12   2       16.09       10.87     16.43 o 
  -1  12   2        9.53       35.00     17.92 o 
   0  12   2      262.24      295.78     24.86 o 
   1  12   2       10.52       14.48     11.30 o 
   2  12   2       14.97        5.93     12.04 o 
   3  12   2        3.48        3.46     19.50 o 
   4  12   2        0.73       -8.93     22.07 o 
  -3  13   2       14.67       31.37     24.97 o 
  -2  13   2       18.04       26.92     18.79 o 
  -1  13   2       26.26       30.88     12.96 o 
   0  13   2       49.12       38.00     20.36 o 
   1  13   2       25.57        7.89     12.18 o 
   2  13   2       17.92       35.53     15.10 o 
   3  13   2       14.72       -8.22     20.15 o 
  -3  14   2        3.24        4.40     36.22 o 
  -2  14   2        2.57      -17.45     37.83 o 
  -1  14   2       12.14       41.31     17.57 o 
   0  14   2       20.03       45.23     18.97 o 
   1  14   2       11.85        3.01     16.26 o 
   2  14   2        2.40        7.34     19.92 o 
   3  14   2        3.39       43.79     26.12 o 
  -2  15   2       18.58       16.68     32.27 o 
  -1  15   2       10.42       40.57     18.37 o 
   0  15   2       11.58       29.36     40.18 o 
   1  15   2       10.49       39.60     22.75 o 
   2  15   2       18.70       46.27     32.39 o 
  -2  16   2        2.76       -3.31     35.85 o 
  -1  16   2        2.10       28.68     29.18 o 
   0  16   2       14.97       -4.95     26.95 o 
   1  16   2        2.22      -16.02     25.35 o 
   2  16   2        2.67       31.65     37.58 o 
  -1  17   2        3.21       22.75     34.37 o 
   0  17   2       11.21      -17.80     30.17 o 
   1  17   2        3.15       -4.20     36.60 o 
   1   0   3     1316.03     1228.19     61.35 o 
   2   0   3     1881.19     1826.57     91.79 o 
   3   0   3        4.94       31.36     16.24 o 
   4   0   3       11.39       13.88     13.08 o 
   5   0   3        0.72       13.69     22.82 o 
  -5   1   3       39.76       -3.38     22.71 o 
  -4   1   3       66.70       77.16     25.71 o 
  -3   1   3       31.04       10.94     11.12 o 
  -2   1   3      140.94      137.10     14.59 o 
  -1   1   3     1239.89     1212.21     68.85 o 
   0   1   3      522.13      492.37     34.71 o 
   1   1   3     1199.62     1187.23     59.71 o 
   2   1   3      132.95      164.42     13.28 o 
   3   1   3       30.48       32.03     12.49 o 
   4   1   3       67.03       46.35     14.62 o 
   5   1   3       40.12       25.59     15.97 o 
  -5   2   3       18.19       39.56     34.99 o 
  -4   2   3       82.89       98.91     24.14 o 
  -3   2   3       47.39       44.24     12.43 o 
  -2   2   3      801.26      755.31     47.17 o 
  -1   2   3      988.27      947.61     48.39 o 
   0   2   3     1089.07     1056.67     73.61 o 
   1   2   3      958.71      968.90     56.29 o 
   2   2   3      789.15      770.77     41.13 o 
   3   2   3       48.05       53.01     10.84 o 
   4   2   3       83.51       56.87     15.12 o 
   5   2   3       18.13       30.67     19.76 o 
  -5   3   3       25.03       48.47     26.49 o 
  -4   3   3       27.66       24.99     14.41 o 
  -3   3   3       69.35       78.71     15.91 o 
  -2   3   3      266.92      282.01     17.91 o 
  -1   3   3     1263.89     1247.35     62.57 o 
   0   3   3      449.28      420.27     21.94 o 
   1   3   3     1249.39     1251.64     72.37 o 
   2   3   3      268.58      254.75     18.37 o 
   3   3   3       69.33       76.26     12.17 o 
   4   3   3       28.15       20.49     12.55 o 
   5   3   3       25.23       22.79     19.12 o 
  -5   4   3       47.25       48.48     26.14 o 
  -4   4   3        0.13        2.24     13.28 o 
  -3   4   3      237.29      288.99     30.29 o 
  -2   4   3      231.69      261.45     17.03 o 
  -1   4   3      343.78      359.02     19.94 o 
   0   4   3     7134.77     6862.54    384.74 o 
   1   4   3      327.86      323.06     22.66 o 
   2   4   3      228.42      238.39     20.00 o 
   3   4   3      241.64      259.14     20.87 o 
   4   4   3        0.11       12.19     12.51 o 
   5   4   3       47.47       60.59     23.78 o 
  -5   5   3       18.27       41.20     24.83 o 
  -4   5   3        7.28       14.71     18.87 o 
  -3   5   3      127.37      139.70     27.92 o 
  -2   5   3       11.55       27.37     13.05 o 
  -1   5   3      768.28      775.94     35.51 o 
   0   5   3      134.03      145.44     10.06 o 
   1   5   3      785.40      756.92     46.15 o 
   2   5   3       11.60       40.67     13.38 o 
   3   5   3      125.95      107.16     16.39 o 
   4   5   3        7.23       13.56     16.61 o 
   5   5   3       18.48       20.04     24.73 o 
  -5   6   3       14.21       23.09     18.29 o 
  -4   6   3       11.25       23.37     20.19 o 
  -3   6   3       61.51       59.76     11.77 o 
  -2   6   3       63.07       64.95      9.42 o 
  -1   6   3      115.94      116.38      8.72 o 
   0   6   3      299.39      304.40     17.52 o 
   1   6   3      118.81      140.81     17.75 o 
   2   6   3       66.56       77.39     11.83 o 
   3   6   3       60.60       44.91     13.11 o 
   4   6   3       11.74        0.83     15.48 o 
   5   6   3       14.40       33.73     22.87 o 
  -5   7   3       11.54       -7.23     17.42 o 
  -4   7   3       10.84       11.73     15.58 o 
  -3   7   3       75.75       57.31     12.28 o 
  -2   7   3      148.32      133.62     13.17 o 
  -1   7   3       61.32       65.04      7.68 o 
   0   7   3      296.50      281.37     17.31 o 
   1   7   3       66.58       91.38     10.41 o 
   2   7   3      149.17      155.39     15.82 o 
   3   7   3       74.56       57.21     16.26 o 
   4   7   3       10.42       15.83     17.82 o 
   5   7   3       11.50        7.91     30.66 o 
  -5   8   3       11.51       -1.67     18.60 o 
  -4   8   3       22.83       53.10     22.48 o 
  -3   8   3       18.69       -1.54     12.07 o 
  -2   8   3      129.68      149.25     32.79 o 
  -1   8   3      185.48      197.95     13.73 o 
   0   8   3      418.39      419.75     24.16 o 
   1   8   3      186.58      191.85     14.63 o 
   2   8   3      131.90      110.48     14.81 o 
   3   8   3       18.75        8.39     31.40 o 
   4   8   3       23.12       45.13     21.07 o 
   5   8   3       11.59       22.01     38.08 o 
  -5   9   3        0.84       28.01     25.58 o 
  -4   9   3       46.00       48.96     22.60 o 
  -3   9   3        7.58        4.95     47.60 o 
  -2   9   3       38.66       98.07     14.13 o 
  -1   9   3      415.63      385.61     29.40 o 
   0   9   3      151.92      164.08     12.94 o 
   1   9   3      417.24      478.89     30.65 o 
   2   9   3       40.97       49.88     14.68 o 
   3   9   3        7.90        5.79     13.89 o 
   4   9   3       46.23       55.81     21.69 o 
   5   9   3        0.81      -15.33     31.40 o 
  -4  10   3        7.62       50.26     22.66 o 
  -3  10   3       47.81       63.19     27.32 o 
  -2  10   3      200.24      176.70     40.55 o 
  -1  10   3       40.31       31.01     10.03 o 
   0  10   3       58.12       52.14      8.67 o 
   1  10   3       43.40       37.22     11.39 o 
   2  10   3      202.32      203.46     20.99 o 
   3  10   3       47.89       43.58     14.76 o 
   4  10   3        7.43       13.85     30.17 o 
  -4  11   3        4.96      -13.16     18.78 o 
  -3  11   3        9.86       12.26     19.14 o 
  -2  11   3      209.26      175.66     28.28 o 
  -1  11   3      308.62      320.21     28.97 o 
   0  11   3        0.45        7.36     12.49 o 
   1  11   3      314.70      296.31     25.79 o 
   2  11   3      206.52      233.29     22.98 o 
   3  11   3        9.88        6.90     20.99 o 
   4  11   3        5.05       16.12     21.98 o 
  -4  12   3        1.57       -2.09     22.72 o 
  -3  12   3        1.82       -8.62     18.70 o 
  -2  12   3       19.02       20.72     18.82 o 
  -1  12   3      175.98      150.64     18.87 o 
   0  12   3       26.38       23.13     10.98 o 
   1  12   3      176.22      178.96     19.84 o 
   2  12   3       19.21       52.31     15.08 o 
   3  12   3        1.76       11.14     21.21 o 
   4  12   3        1.54       39.68     26.29 o 
  -3  13   3        2.09      -26.39     19.04 o 
  -2  13   3       47.40       62.83     32.27 o 
  -1  13   3        2.96       17.46     15.48 o 
   0  13   3       79.36       52.73     14.53 o 
   1  13   3        3.21       14.23     12.05 o 
   2  13   3       45.66       29.04     25.44 o 
   3  13   3        2.07       10.51     21.30 o 
  -3  14   3       16.40       38.60     39.56 o 
  -2  14   3        6.94       38.48     20.10 o 
  -1  14   3       28.90       39.45     19.16 o 
   0  14   3       33.31      105.58     21.65 o 
   1  14   3       28.56       28.84     37.46 o 
   2  14   3        7.25       21.16     16.27 o 
   3  14   3       16.42       17.63     24.97 o 
  -2  15   3        0.65      -23.69     17.92 o 
  -1  15   3       11.32       31.95     18.88 o 
   0  15   3        3.56       27.94     27.45 o 
   1  15   3       10.92       26.08     19.82 o 
   2  15   3        0.71       48.54     22.68 o 
  -2  16   3        7.95        9.42     21.56 o 
  -1  16   3        7.76       58.36     32.39 o 
   0  16   3        6.61      -32.89     23.99 o 
   1  16   3        7.67       31.46     21.65 o 
   2  16   3        7.70       30.41     33.13 o 
   0  17   3        3.26        1.24     28.68 o 
   0   0   4     4208.21     3815.12    369.91 o 
   1   0   4     3221.48     3027.38    147.99 o 
   2   0   4        2.56       23.33      7.97 o 
   3   0   4       56.51       56.61     12.38 o 
   4   0   4        5.16       -8.52     14.48 o 
   5   0   4        1.05        2.14     17.28 o 
  -5   1   4        1.18        9.58     23.21 o 
  -4   1   4      107.45      123.05     20.13 o 
  -3   1   4       21.70       31.51     11.85 o 
  -2   1   4       56.14       67.71     10.88 o 
  -1   1   4    25944.52    23880.32   1333.05 o 
   0   1   4       20.82       22.03      3.88 o 
   1   1   4    25857.05    23876.65   1033.17 o 
   2   1   4       59.56       68.62     11.99 o 
   3   1   4       20.05       34.56     11.64 o 
   4   1   4      106.34      110.83     16.97 o 
   5   1   4        1.17        9.81     19.95 o 
  -5   2   4       13.13       14.18     23.51 o 
  -4   2   4       75.45       93.90     30.66 o 
  -3   2   4      357.51      400.93     42.34 o 
  -2   2   4       12.03       32.75      8.57 o 
  -1   2   4     3086.49     2858.91    142.24 o 
   0   2   4      954.18      917.02     52.58 o 
   1   2   4     3116.19     2982.33    164.94 o 
   2   2   4        9.66       31.65     12.82 o 
   3   2   4      356.40      362.77     25.47 o 
   4   2   4       73.27       86.03     15.94 o 
   5   2   4       13.04      -23.60     15.73 o 
  -5   3   4        6.94       -3.61     27.94 o 
  -4   3   4      147.20      166.88     21.90 o 
  -3   3   4       23.91       23.44     11.68 o 
  -2   3   4      100.89       94.43      9.72 o 
  -1   3   4      609.15      576.84     29.91 o 
   0   3   4       61.89       59.07      5.59 o 
   1   3   4      590.72      560.99     34.78 o 
   2   3   4       99.85       94.55     12.84 o 
   3   3   4       24.60       32.98     10.77 o 
   4   3   4      147.29      133.07     18.41 o 
   5   3   4        7.05        4.62     20.18 o 
  -5   4   4       13.51      -24.97     29.05 o 
  -4   4   4       37.34       84.28     24.23 o 
  -3   4   4      111.61      124.92     20.35 o 
  -2   4   4       62.54       69.39      7.67 o 
  -1   4   4      589.78      557.64     29.35 o 
   0   4   4     2245.45     2073.93    101.87 o 
   1   4   4      595.26      536.06     34.02 o 
   2   4   4       67.10       77.35     11.54 o 
   3   4   4      109.84      129.58     17.06 o 
   4   4   4       36.70       32.31     18.86 o 
   5   4   4       13.65        4.15     34.49 o 
  -5   5   4        8.92       12.05     17.69 o 
  -4   5   4       23.96       30.42     19.95 o 
  -3   5   4      366.90      382.63     25.27 o 
  -2   5   4       57.96       49.71     11.30 o 
  -1   5   4     1768.74     1832.17     91.48 o 
   0   5   4       83.69       95.97     11.78 o 
   1   5   4     1779.50     1830.99    105.69 o 
   2   5   4       54.77       67.19     11.87 o 
   3   5   4      374.33      314.27     28.51 o 
   4   5   4       24.52        0.67     26.58 o 
   5   5   4        9.05      -24.75     19.04 o 
  -5   6   4       23.44       58.73     21.38 o 
  -4   6   4        5.73       14.61     15.22 o 
  -3   6   4      142.77      161.19     16.11 o 
  -2   6   4       59.80       64.96      9.36 o 
  -1   6   4     1618.83     1606.84     79.97 o 
   0   6   4     1928.06     1977.00     97.73 o 
   1   6   4     1582.74     1563.90     92.21 o 
   2   6   4       56.53       61.89     22.40 o 
   3   6   4      142.93      138.33     19.09 o 
   4   6   4        5.76       -6.55     15.46 o 
   5   6   4       23.45       20.79     23.10 o 
  -5   7   4        4.20       39.98     21.00 o 
  -4   7   4        3.75        3.38     14.94 o 
  -3   7   4       56.72       63.12     15.72 o 
  -2   7   4      171.33      157.87     17.63 o 
  -1   7   4      561.83      593.92     31.78 o 
   0   7   4      100.38      124.61     10.27 o 
   1   7   4      561.77      547.26     36.11 o 
   2   7   4      165.70      145.10     16.25 o 
   3   7   4       58.56       40.04     13.88 o 
   4   7   4        3.50      -10.05     18.92 o 
   5   7   4        4.19      -18.13     20.63 o 
  -5   8   4       18.05       19.82     20.17 o 
  -4   8   4        5.28       10.42     15.09 o 
  -3   8   4       92.05       98.90     17.54 o 
  -2   8   4        7.21      -11.35      7.57 o 
  -1   8   4        6.40        9.40      7.28 o 
   0   8   4      189.72      215.01     14.63 o 
   1   8   4        6.78        6.66      6.39 o 
   2   8   4        6.07        4.30      9.81 o 
   3   8   4       93.20       63.99     18.46 o 
   4   8   4        5.62        0.46     15.94 o 
   5   8   4       18.03       47.97     38.08 o 
  -5   9   4       18.01       13.77     23.23 o 
  -4   9   4        3.15       -2.70     15.38 o 
  -3   9   4       39.08       57.24     16.11 o 
  -2   9   4        8.85        0.48     12.49 o 
  -1   9   4      101.13      102.25     12.87 o 
   0   9   4        0.37       -2.52      7.60 o 
   1   9   4      100.45       92.34     10.96 o 
   2   9   4        9.27        7.90      9.56 o 
   3   9   4       39.67       31.04     16.75 o 
   4   9   4        3.12       10.90     19.66 o 
   5   9   4       18.05       -2.47     33.13 o 
  -4  10   4        8.92        6.82     24.97 o 
  -3  10   4       15.90        0.90     31.16 o 
  -2  10   4       50.12       61.38     16.89 o 
  -1  10   4       10.30       20.87      9.91 o 
   0  10   4       80.20       81.06     10.06 o 
   1  10   4       12.20        1.97     10.28 o 
   2  10   4       50.71       69.69     18.66 o 
   3  10   4       16.05       12.72     15.06 o 
   4  10   4        8.68        9.30     19.39 o 
  -4  11   4       12.74       -9.55     20.42 o 
  -3  11   4       15.85       10.07     18.10 o 
  -2  11   4      118.65       86.13     20.77 o 
  -1  11   4      123.67      112.90     27.02 o 
   0  11   4       95.13      108.86     14.94 o 
   1  11   4      123.32      123.37     31.22 o 
   2  11   4      120.91      134.16     18.56 o 
   3  11   4       16.58       15.94     14.81 o 
   4  11   4       12.46       31.56     61.20 o 
  -4  12   4        0.51       11.87     21.98 o 
  -3  12   4        8.38        7.25     18.80 o 
  -2  12   4      126.91      115.19     24.61 o 
  -1  12   4      128.53      175.26     71.46 o 
   0  12   4       56.10       57.92     13.13 o 
   1  12   4      131.22      164.11     20.48 o 
   2  12   4      126.77      175.56     35.44 o 
   3  12   4        8.40       22.07     16.86 o 
   4  12   4        0.50       38.34     25.93 o 
  -3  13   4        0.81        5.04     19.32 o 
  -2  13   4        1.30      -13.47     16.09 o 
  -1  13   4       72.26       25.56     16.63 o 
   0  13   4       58.85       69.15     20.90 o 
   1  13   4       71.91       84.07     19.74 o 
   2  13   4        1.11       15.40     14.38 o 
   3  13   4        0.83       25.93     23.69 o 
  -3  14   4       10.90      -17.02     30.04 o 
  -2  14   4        1.02      -13.43     16.61 o 
  -1  14   4       57.05       53.81     18.50 o 
   0  14   4       12.31       22.25     21.76 o 
   1  14   4       57.57       66.37     20.74 o 
   2  14   4        1.18        3.82     14.75 o 
   3  14   4       10.88       14.94     24.62 o 
  -2  15   4        1.59       23.67     20.20 o 
  -1  15   4        2.95       12.83     17.52 o 
   0  15   4        0.30      -31.53     21.02 o 
   1  15   4        2.94       -2.41     19.17 o 
   2  15   4        1.65       32.86     21.97 o 
  -2  16   4        1.15        3.31     21.90 o 
  -1  16   4        9.44       -1.48     27.20 o 
   0  16   4        1.48        0.49     25.96 o 
   1  16   4        9.00        8.33     20.41 o 
   2  16   4        1.17       70.47     36.84 o 
   0  17   4        6.82       23.74     30.41 o 
   1   0   5     5573.28     5143.46    288.90 o 
   2   0   5       39.07       53.83     20.47 o 
   3   0   5       95.44       96.15     13.09 o 
   4   0   5       15.52       13.42     14.73 o 
   5   0   5        7.32       -1.71     21.38 o 
  -5   1   5        0.05      -18.88     22.48 o 
  -4   1   5        0.11       -4.37     17.35 o 
  -3   1   5       69.99       81.61     14.46 o 
  -2   1   5       35.45       36.62      8.77 o 
  -1   1   5    24652.26    22955.01   1270.57 o 
   0   1   5      192.56      206.91     13.36 o 
   1   1   5    24537.38    22624.42    984.80 o 
   2   1   5       39.41       25.90      8.57 o 
   3   1   5       70.27       95.01     11.45 o 
   4   1   5        0.08       14.72     10.92 o 
   5   1   5        0.04      -24.20     18.42 o 
  -5   2   5        3.52       13.72     22.21 o 
  -4   2   5       34.55       20.59     19.39 o 
  -3   2   5       10.83       30.74     13.39 o 
  -2   2   5     1159.57     1158.62     60.59 o 
  -1   2   5      891.89      833.32     50.06 o 
   0   2   5     6906.95     6826.29    330.78 o 
   1   2   5      902.62      854.13     50.49 o 
   2   2   5     1177.82     1209.59     61.06 o 
   3   2   5       11.50       22.66     13.63 o 
   4   2   5       34.72       48.56     19.62 o 
   5   2   5        3.57       28.86     18.42 o 
  -5   3   5        1.59      -13.87     21.65 o 
  -4   3   5       27.25       40.39     21.02 o 
  -3   3   5       70.76       76.29     17.34 o 
  -2   3   5      104.95      101.72     11.21 o 
  -1   3   5      144.49      145.85      9.98 o 
   0   3   5     3534.66     3217.42    156.83 o 
   1   3   5      141.88      147.84     12.83 o 
   2   3   5      113.08       98.63     27.38 o 
   3   3   5       71.03       86.46     15.23 o 
   4   3   5       28.70       64.23     17.13 o 
   5   3   5        1.63        6.10     20.15 o 
  -5   4   5       12.33        7.81     17.87 o 
  -4   4   5       42.09       22.97     15.71 o 
  -3   4   5      284.30      267.37     20.65 o 
  -2   4   5      610.01      589.08     29.11 o 
  -1   4   5       11.97        3.83      4.10 o 
   0   4   5      399.82      433.25     22.96 o 
   1   4   5       10.71       32.65      7.21 o 
   2   4   5      620.83      598.74     38.94 o 
   3   4   5      277.93      312.71     25.87 o 
   4   4   5       42.05       16.47     20.43 o 
   5   4   5       12.42        1.53     28.44 o 
  -5   5   5        1.47        1.86     16.88 o 
  -4   5   5       13.54       18.79     14.16 o 
  -3   5   5       81.18       88.24     12.22 o 
  -2   5   5      605.67      612.16     33.94 o 
  -1   5   5     2195.25     2152.93    106.75 o 
   0   5   5     2152.31     2082.93    102.71 o 
   1   5   5     2143.66     2131.09    123.49 o 
   2   5   5      601.25      578.63     39.16 o 
   3   5   5       82.15       68.22     17.65 o 
   4   5   5       13.80       12.41     21.40 o 
   5   5   5        1.40       15.95     33.88 o 
  -5   6   5       12.61       26.49     19.46 o 
  -4   6   5       16.17       14.01     19.02 o 
  -3   6   5      320.93      355.03     40.93 o 
  -2   6   5       59.33       60.11     18.27 o 
  -1   6   5      333.07      366.58     21.52 o 
   0   6   5      120.17      160.88     11.60 o 
   1   6   5      322.58      361.54     24.92 o 
   2   6   5       60.94       71.80     18.51 o 
   3   6   5      324.05      335.14     36.16 o 
   4   6   5       16.46       25.02     17.11 o 
   5   6   5       12.59        2.47     21.47 o 
  -5   7   5       30.48       41.46     20.28 o 
  -4   7   5       17.59        7.35     14.62 o 
  -3   7   5      104.04      115.19     19.05 o 
  -2   7   5      140.76      137.40     14.28 o 
  -1   7   5      383.83      367.08     22.66 o 
   0   7   5      780.63      800.76     41.47 o 
   1   7   5      390.13      399.97     26.73 o 
   2   7   5      148.26      164.12     20.47 o 
   3   7   5      103.48      146.09     18.76 o 
   4   7   5       17.73       11.80     17.17 o 
   5   7   5       30.49       34.99     22.32 o 
  -5   8   5        6.81       62.86     22.34 o 
  -4   8   5        7.60       20.48     15.85 o 
  -3   8   5      184.85      178.88     22.12 o 
  -2   8   5        3.71       17.56     11.31 o 
  -1   8   5      331.65      319.95     23.25 o 
   0   8   5      171.01      163.20     12.35 o 
   1   8   5      334.71      295.67     23.07 o 
   2   8   5        4.67        3.02     10.80 o 
   3   8   5      185.27      164.72     26.58 o 
   4   8   5        7.69      -10.46     16.93 o 
   5   8   5        6.76       48.22     36.60 o 
  -4   9   5       21.53       28.59     18.04 o 
  -3   9   5       69.27       19.81     17.01 o 
  -2   9   5      214.78      213.27     22.28 o 
  -1   9   5       55.24       60.00     10.50 o 
   0   9   5        4.58       10.69      6.27 o 
   1   9   5       56.53       61.53     12.03 o 
   2   9   5      213.16      219.84     21.32 o 
   3   9   5       70.13       31.51     16.95 o 
   4   9   5       22.13       22.90     20.02 o 
  -4  10   5        1.32      -11.83     17.05 o 
  -3  10   5       68.33       77.70     28.56 o 
  -2  10   5       11.10        1.16     13.37 o 
  -1  10   5      159.58      159.60     17.01 o 
   0  10   5       32.15       39.19     12.38 o 
   1  10   5      163.44      160.81     17.77 o 
   2  10   5       11.70       34.50     15.21 o 
   3  10   5       66.73       85.68     26.95 o 
   4  10   5        1.34       -3.66     19.01 o 
  -4  11   5        4.69       25.95     27.45 o 
  -3  11   5        7.22       27.22     19.68 o 
  -2  11   5        4.43      -10.32     46.49 o 
  -1  11   5      276.84      253.07     70.72 o 
   0  11   5       13.49       21.28     13.58 o 
   1  11   5      266.66      313.45     21.28 o 
   2  11   5        4.62      -15.85     10.57 o 
   3  11   5        7.37       23.37     15.36 o 
   4  11   5        4.65      -28.68     31.40 o 
  -4  12   5        6.57       -9.08     20.03 o 
  -3  12   5       25.56       23.64     20.54 o 
  -2  12   5        5.90       -4.88     16.77 o 
  -1  12   5       36.60       53.98     22.01 o 
   0  12   5       25.43       31.74     11.99 o 
   1  12   5       37.63       36.19     10.74 o 
   2  12   5        6.03        1.32     13.50 o 
   3  12   5       25.00       45.87     18.74 o 
   4  12   5        6.43      -23.92     22.92 o 
  -3  13   5        5.57        5.41     20.17 o 
  -2  13   5       21.48        1.24     17.48 o 
  -1  13   5       97.71       77.66     19.90 o 
   0  13   5       37.98       60.41     15.17 o 
   1  13   5       95.78      119.50     22.73 o 
   2  13   5       21.66       36.47     15.24 o 
   3  13   5        5.80        9.77     17.29 o 
  -3  14   5        1.31        5.39     24.85 o 
  -2  14   5        0.05        6.75     17.51 o 
  -1  14   5        7.94        8.44     32.39 o 
   0  14   5        0.08       11.06     13.23 o 
   1  14   5        7.64       33.04     18.38 o 
   2  14   5        0.08        4.20     15.08 o 
   3  14   5        1.34      -19.95     22.39 o 
  -2  15   5        1.03        6.58     20.10 o 
  -1  15   5        2.91       27.24     17.26 o 
   0  15   5        0.34      -20.52     23.00 o 
   1  15   5        2.89        4.25     17.82 o 
   2  15   5        1.06       22.50     20.68 o 
  -2  16   5        0.06      -29.50     19.66 o 
  -1  16   5        4.11       14.06     18.97 o 
   0  16   5        9.02       27.45     29.67 o 
   1  16   5        3.91      -13.85     26.46 o 
   2  16   5        0.08       38.33     39.81 o 
   0  17   5        6.78       13.85     31.16 o 
   0   0   6      877.87      843.54     59.36 o 
   1   0   6      322.98      315.00     18.09 o 
   2   0   6      343.77      392.52     27.02 o 
   3   0   6      109.94      101.32     34.37 o 
   4   0   6       21.21      -11.00     17.13 o 
   5   0   6       27.03        4.97     27.20 o 
  -5   1   6        1.95      -14.34     34.12 o 
  -4   1   6       16.45        0.55     24.85 o 
  -3   1   6      133.95      111.15     38.44 o 
  -2   1   6     2384.31     2307.21    134.33 o 
  -1   1   6     5819.41     5555.05    312.69 o 
   0   1   6      274.61      249.98     13.73 o 
   1   1   6     5856.75     5568.87    242.30 o 
   2   1   6     2366.93     2360.76    116.89 o 
   3   1   6      130.52      136.54     22.59 o 
   4   1   6       16.62      -10.60     11.80 o 
   5   1   6        1.91       -2.46     20.97 o 
  -5   2   6        4.54       33.94     19.80 o 
  -4   2   6       31.56       42.71     21.05 o 
  -3   2   6       13.45       21.87     10.39 o 
  -2   2   6     1262.66     1289.89     76.41 o 
  -1   2   6      103.64      110.32     11.05 o 
   0   2   6     1020.99     1060.49     52.67 o 
   1   2   6      109.06      116.02     11.94 o 
   2   2   6     1274.27     1291.35     66.21 o 
   3   2   6       13.17       21.87      9.19 o 
   4   2   6       30.37       -2.04     21.90 o 
   5   2   6        4.54      -13.34     15.85 o 
  -5   3   6        4.56        7.95     18.24 o 
  -4   3   6       27.06       56.22     18.50 o 
  -3   3   6       75.76       72.70     11.43 o 
  -2   3   6       97.04      108.86     10.73 o 
  -1   3   6     2220.49     2078.21    117.20 o 
   0   3   6     3704.82     3706.93    180.48 o 
   1   3   6     2209.42     2014.65    117.30 o 
   2   3   6       97.00      120.77     19.97 o 
   3   3   6       76.51       81.65     14.59 o 
   4   3   6       27.05       29.37     16.60 o 
   5   3   6        4.56       18.65     18.91 o 
  -5   4   6        7.23       23.29     18.48 o 
  -4   4   6       28.68       23.65     24.85 o 
  -3   4   6        0.89       13.83      9.25 o 
  -2   4   6      903.70      904.26     47.32 o 
  -1   4   6     1283.75     1247.62     62.19 o 
   0   4   6      747.95      707.56     36.29 o 
   1   4   6     1305.15     1213.09     72.23 o 
   2   4   6      905.18      871.53     55.24 o 
   3   4   6        0.92       16.21     11.41 o 
   4   4   6       27.81       36.20     15.56 o 
   5   4   6        7.21      -18.46     18.77 o 
  -5   5   6        4.61       -4.88     16.51 o 
  -4   5   6      103.62      110.51     21.85 o 
  -3   5   6      161.80      171.95     19.89 o 
  -2   5   6       70.20       60.28      8.57 o 
  -1   5   6      410.31      423.03     23.64 o 
   0   5   6      198.45      231.51     14.31 o 
   1   5   6      398.45      407.35     27.66 o 
   2   5   6       70.48       82.65     12.30 o 
   3   5   6      156.59      170.09     20.28 o 
   4   5   6      103.52      108.85     25.01 o 
   5   5   6        4.49        1.73     20.25 o 
  -5   6   6        3.13      -12.10     16.67 o 
  -4   6   6       42.38       55.09     21.92 o 
  -3   6   6       16.78       20.96     12.51 o 
  -2   6   6      223.66      209.45     15.92 o 
  -1   6   6      745.35      791.56     41.28 o 
   0   6   6     1048.45     1139.66     66.72 o 
   1   6   6      766.97      776.03     47.82 o 
   2   6   6      226.43      214.56     19.55 o 
   3   6   6       16.80       20.41     18.79 o 
   4   6   6       42.10       36.16     18.62 o 
   5   6   6        3.09       24.10     49.08 o 
  -5   7   6        7.23        1.05     19.35 o 
  -4   7   6       22.33       35.83     15.61 o 
  -3   7   6      158.88      197.85     33.27 o 
  -2   7   6       18.93       39.57     11.67 o 
  -1   7   6      273.79      309.69     23.81 o 
   0   7   6     1493.72     1504.73     75.26 o 
   1   7   6      275.03      323.38     22.81 o 
   2   7   6       20.12       24.35     10.55 o 
   3   7   6      155.90      160.67     20.56 o 
   4   7   6       22.39       23.94     18.27 o 
   5   7   6        7.16        8.74     20.85 o 
  -5   8   6        0.12       11.93     18.46 o 
  -4   8   6       42.49       59.70     18.25 o 
  -3   8   6      242.19      258.12     35.15 o 
  -2   8   6      179.89      189.62     19.87 o 
  -1   8   6       13.53        8.27      6.78 o 
   0   8   6       33.93       37.84      8.78 o 
   1   8   6       14.30       13.12      7.56 o 
   2   8   6      183.65      184.87     43.87 o 
   3   8   6      240.41      233.35     28.95 o 
   4   8   6       41.30       41.70     21.15 o 
   5   8   6        0.13      -18.74     53.04 o 
  -4   9   6        1.25       21.26     16.12 o 
  -3   9   6        1.55       24.47     13.75 o 
  -2   9   6      142.05      186.46     42.72 o 
  -1   9   6       72.03       79.99     11.95 o 
   0   9   6       25.37       31.48      7.25 o 
   1   9   6       70.62       71.43     12.35 o 
   2   9   6      140.96      142.20     19.94 o 
   3   9   6        1.74       19.28     15.87 o 
   4   9   6        1.29        4.19     17.82 o 
  -4  10   6        3.65       -1.47     16.92 o 
  -3  10   6       62.26       44.45     21.64 o 
  -2  10   6       72.87       21.12     15.74 o 
  -1  10   6      122.53      156.90     20.98 o 
   0  10   6      492.45      436.18     30.75 o 
   1  10   6      127.46      150.87     14.44 o 
   2  10   6       74.36       91.57     24.79 o 
   3  10   6       62.15       39.87     18.58 o 
   4  10   6        3.63        7.66     19.90 o 
  -4  11   6        0.96       27.22     21.74 o 
  -3  11   6       27.65        9.93     27.57 o 
  -2  11   6       17.68       48.40     17.11 o 
  -1  11   6       33.93       15.48     19.41 o 
   0  11   6      952.06      931.14     57.95 o 
   1  11   6       33.75       62.78     11.28 o 
   2  11   6       17.68        2.18     12.31 o 
   3  11   6       27.32       14.50     27.20 o 
   4  11   6        0.93       13.68     20.73 o 
  -4  12   6        7.74       33.20     28.81 o 
  -3  12   6       10.50        2.23     18.44 o 
  -2  12   6        7.06        2.67     15.66 o 
  -1  12   6      104.86      138.23     30.79 o 
   0  12   6      433.83      430.84     32.67 o 
   1  12   6      108.49       84.89     15.01 o 
   2  12   6        6.83        7.86     13.44 o 
   3  12   6       10.20        5.25     15.68 o 
   4  12   6        7.70      -14.85     23.56 o 
  -3  13   6       19.45       -5.28     19.32 o 
  -2  13   6        9.06       -6.71     16.94 o 
  -1  13   6       54.94       29.30     21.51 o 
   0  13   6       39.26       50.29     15.12 o 
   1  13   6       54.48       64.78     21.39 o 
   2  13   6        8.87       13.04     15.81 o 
   3  13   6       19.14        0.38     21.13 o 
  -3  14   6        1.34       31.60     28.93 o 
  -2  14   6       32.04       -1.95     18.26 o 
  -1  14   6        0.89        4.51     15.07 o 
   0  14   6        0.87       19.59     14.40 o 
   1  14   6        0.89        0.18     17.28 o 
   2  14   6       32.04       45.57     19.51 o 
   3  14   6        1.30       16.87     18.58 o 
  -2  15   6        1.95        7.72     19.15 o 
  -1  15   6        0.63       -2.14     16.28 o 
   0  15   6        0.00       -6.18     24.97 o 
   1  15   6        0.61       28.44     25.22 o 
   2  15   6        1.76       -4.32     20.07 o 
  -1  16   6        6.37       16.46     23.49 o 
   0  16   6        1.43      -37.09     24.73 o 
   1  16   6        6.18       10.63     28.93 o 
   0  17   6       18.80       34.37     32.39 o 
   1   0   7      661.77      671.59     34.85 o 
   2   0   7       34.26       29.13     10.74 o 
   3   0   7      191.14      202.08     19.78 o 
   4   0   7       10.95       11.63     17.99 o 
   5   0   7        0.00       -6.89     21.27 o 
  -5   1   7       33.43       44.51     37.83 o 
  -4   1   7       22.70       41.57     15.00 o 
  -3   1   7       59.84       57.23     12.33 o 
  -2   1   7     1092.00     1136.44     67.26 o 
  -1   1   7     1428.58     1389.10     80.36 o 
   0   1   7      911.18      924.78     46.14 o 
   1   1   7     1471.31     1393.88     62.13 o 
   2   1   7     1073.79     1129.07     52.07 o 
   3   1   7       60.97       64.49     11.72 o 
   4   1   7       22.89       11.68     15.04 o 
   5   1   7       33.60       43.22     22.91 o 
  -5   2   7        0.92        3.21     31.90 o 
  -4   2   7      109.36      118.99     20.62 o 
  -3   2   7       28.81       27.87     11.47 o 
  -2   2   7      503.64      510.89     34.33 o 
  -1   2   7      912.82      881.44     51.47 o 
   0   2   7     8473.05     8041.71    389.97 o 
   1   2   7      917.33      849.57     44.13 o 
   2   2   7      498.79      522.66     26.22 o 
   3   2   7       29.53       23.20      9.76 o 
   4   2   7      109.18      120.35     19.83 o 
   5   2   7        0.88       18.21     21.93 o 
  -5   3   7       33.30       49.06     20.33 o 
  -4   3   7      139.09      122.93     20.01 o 
  -3   3   7       18.90       23.03      9.81 o 
  -2   3   7     1054.25     1013.25     51.60 o 
  -1   3   7      171.02      186.89     15.36 o 
   0   3   7     1494.57     1446.64     71.68 o 
   1   3   7      167.06      192.13     18.77 o 
   2   3   7     1029.06      962.27     51.42 o 
   3   3   7       19.60       26.05     15.35 o 
   4   3   7      138.33      126.48     20.52 o 
   5   3   7       33.42       37.08     19.87 o 
  -5   4   7       27.91       35.17     18.71 o 
  -4   4   7       53.90       40.17     31.26 o 
  -3   4   7       42.02       36.94     16.63 o 
  -2   4   7      249.98      241.88     17.47 o 
  -1   4   7      522.50      529.58     33.82 o 
   0   4   7      599.29      544.27     28.43 o 
   1   4   7      514.07      528.67     33.53 o 
   2   4   7      244.54      311.34     22.92 o 
   3   4   7       43.70       37.13     16.72 o 
   4   4   7       53.77       53.55     16.93 o 
   5   4   7       27.77        7.04     21.31 o 
  -5   5   7        5.97       -4.58     17.17 o 
  -4   5   7       67.87       86.32     18.41 o 
  -3   5   7       42.42       42.58     13.62 o 
  -2   5   7       32.63       40.30      9.82 o 
  -1   5   7      300.37      301.16     18.55 o 
   0   5   7        1.56       -2.81      8.88 o 
   1   5   7      311.43      315.00     22.46 o 
   2   5   7       31.44       28.98     10.59 o 
   3   5   7       42.72       39.75     17.50 o 
   4   5   7       68.25       47.95     16.98 o 
   5   5   7        6.08        8.64     21.96 o 
  -5   6   7        6.19       35.48     20.03 o 
  -4   6   7        0.92       -6.24     13.26 o 
  -3   6   7       17.44        6.26     11.75 o 
  -2   6   7      155.97      137.36     16.76 o 
  -1   6   7     1151.80     1181.14     61.08 o 
   0   6   7      229.51      234.83     15.08 o 
   1   6   7     1169.36     1227.80     71.04 o 
   2   6   7      158.74      163.08     17.11 o 
   3   6   7       15.85       11.27     12.32 o 
   4   6   7        0.98       -2.69     14.27 o 
   5   6   7        6.06       33.63     22.56 o 
  -5   7   7        2.93       14.71     18.25 o 
  -4   7   7        3.52        4.84     14.07 o 
  -3   7   7      158.19      173.30     21.60 o 
  -2   7   7       20.71       32.44     10.99 o 
  -1   7   7      121.05      104.45     14.85 o 
   0   7   7       59.68       69.16      9.69 o 
   1   7   7      114.84      102.48     12.38 o 
   2   7   7       18.30        0.19      9.30 o 
   3   7   7      160.95      162.55     21.02 o 
   4   7   7        3.45       -2.84     17.80 o 
   5   7   7        2.99       42.52     22.81 o 
  -5   8   7        2.71      -16.52     18.07 o 
  -4   8   7        2.76       -0.07     15.84 o 
  -3   8   7       83.68      123.59     18.85 o 
  -2   8   7      128.38      126.83     17.22 o 
  -1   8   7       17.42       20.16      7.18 o 
   0   8   7      763.70      765.82     40.38 o 
   1   8   7       17.67       16.73      7.89 o 
   2   8   7      132.37      160.82     20.61 o 
   3   8   7       83.05       59.54     27.23 o 
   4   8   7        2.85      -24.55     16.37 o 
   5   8   7        2.66       -6.27     20.37 o 
  -4   9   7        6.79        3.64     19.13 o 
  -3   9   7       82.62       96.52     18.00 o 
  -2   9   7      160.60      134.99     25.46 o 
  -1   9   7       53.81       81.78     15.73 o 
   0   9   7      228.55      248.47     20.31 o 
   1   9   7       53.69       56.73     11.46 o 
   2   9   7      154.95      142.07     17.58 o 
   3   9   7       83.72       62.14     20.70 o 
   4   9   7        7.04      -14.20     17.07 o 
  -4  10   7        4.08       37.75     18.90 o 
  -3  10   7       21.46       12.48     14.35 o 
  -2  10   7       38.31       10.95     14.40 o 
  -1  10   7       10.73       25.54     13.97 o 
   0  10   7      551.79      526.39     35.50 o 
   1  10   7        9.83        7.12      8.84 o 
   2  10   7       40.34       66.16     15.65 o 
   3  10   7       22.46       22.28     26.33 o 
   4  10   7        3.94      -11.09     18.99 o 
  -4  11   7        0.33      -14.83     19.25 o 
  -3  11   7       25.56        8.49     17.47 o 
  -2  11   7       74.63       89.62     19.80 o 
  -1  11   7      144.87      127.30     20.93 o 
   0  11   7      120.38      117.07     15.72 o 
   1  11   7      143.53      167.07     22.66 o 
   2  11   7       73.68       71.19     49.70 o 
   3  11   7       25.34       24.77     18.48 o 
   4  11   7        0.35      -10.91     19.90 o 
  -4  12   7        3.35        6.70     22.34 o 
  -3  12   7       13.80      -17.22     16.59 o 
  -2  12   7       18.46        4.95     29.80 o 
  -1  12   7       69.40       60.71     18.20 o 
   0  12   7      104.17      120.10     22.13 o 
   1  12   7       67.27       77.63     22.09 o 
   2  12   7       18.23       11.97     13.56 o 
   3  12   7       13.71       62.58     18.85 o 
   4  12   7        3.27      -16.19     20.01 o 
  -3  13   7       10.67       -2.80     18.27 o 
  -2  13   7       36.69       -3.70     18.55 o 
  -1  13   7       23.82       20.79     38.57 o 
   0  13   7        2.81       16.00     14.26 o 
   1  13   7       22.89       -0.47     11.94 o 
   2  13   7       35.74       31.50     15.81 o 
   3  13   7       10.34        7.17     17.55 o 
  -3  14   7        7.85       10.70     20.87 o 
  -2  14   7       22.05        9.02     32.27 o 
  -1  14   7        3.20       15.44     16.39 o 
   0  14   7       44.63       37.06     34.00 o 
   1  14   7        2.98      -19.53     20.52 o 
   2  14   7       21.67       47.72     21.36 o 
   3  14   7        7.90        3.99     18.61 o 
  -2  15   7        9.99      -18.69     18.53 o 
  -1  15   7        9.82       29.00     16.58 o 
   0  15   7        9.12       26.51     27.32 o 
   1  15   7        9.58        4.20     23.74 o 
   2  15   7        9.77        8.43     24.23 o 
  -1  16   7        7.82       41.83     20.75 o 
   0  16   7        0.21      -16.57     22.75 o 
   1  16   7        8.12       33.88     29.43 o 
   0   0   8     1595.91     1478.19    103.07 o 
   1   0   8        0.72        4.07      5.50 o 
   2   0   8       88.49      124.31     14.08 o 
   3   0   8      361.68      365.19     34.09 o 
   4   0   8        9.68       14.76     18.05 o 
   5   0   8        0.82        0.99     25.22 o 
  -5   1   8        1.49       22.17     21.15 o 
  -4   1   8       56.57       36.36     16.32 o 
  -3   1   8       16.23       16.34     10.70 o 
  -2   1   8      725.34      712.93     43.58 o 
  -1   1   8      285.89      326.39     20.81 o 
   0   1   8       86.60      105.28      7.84 o 
   1   1   8      273.50      293.59     17.35 o 
   2   1   8      728.60      681.71     33.65 o 
   3   1   8       15.76       20.10      7.87 o 
   4   1   8       55.83       94.44     22.93 o 
   5   1   8        1.52      -23.68     17.52 o 
  -5   2   8       23.56       46.73     38.08 o 
  -4   2   8       18.82        1.67     13.19 o 
  -3   2   8        6.15        7.40     13.69 o 
  -2   2   8      896.74      894.02     53.69 o 
  -1   2   8      190.01      162.46     14.61 o 
   0   2   8      884.77      803.34     40.42 o 
   1   2   8      183.70      209.43     13.88 o 
   2   2   8      877.14      860.69     40.98 o 
   3   2   8        6.88       -6.15      8.41 o 
   4   2   8       19.60       35.60     15.15 o 
   5   2   8       23.55       30.18     23.82 o 
  -5   3   8        4.24       33.06     21.31 o 
  -4   3   8      256.72      228.48     25.91 o 
  -3   3   8      142.72      142.09     17.88 o 
  -2   3   8      246.25      232.89     20.20 o 
  -1   3   8      850.62      797.62     47.82 o 
   0   3   8       81.37       95.75      9.60 o 
   1   3   8      838.95      786.97     48.10 o 
   2   3   8      238.93      255.31     16.46 o 
   3   3   8      141.68      123.23     18.09 o 
   4   3   8      256.80      235.76     26.59 o 
   5   3   8        4.22       -8.86     17.67 o 
  -5   4   8       13.52       21.21     18.45 o 
  -4   4   8       57.26       23.70     14.92 o 
  -3   4   8        7.34      -15.00     10.00 o 
  -2   4   8      173.15      174.43     13.77 o 
  -1   4   8       40.75       25.61      7.77 o 
   0   4   8     1204.20     1242.70     62.12 o 
   1   4   8       43.84       51.52     17.91 o 
   2   4   8      166.79      195.23     18.22 o 
   3   4   8        7.03      -15.26     10.18 o 
   4   4   8       58.60      100.28     19.83 o 
   5   4   8       13.70       18.18     18.52 o 
  -5   5   8        4.15       27.11     19.35 o 
  -4   5   8      105.49      111.53     20.70 o 
  -3   5   8       38.10       53.00     13.78 o 
  -2   5   8      103.89       91.89     15.42 o 
  -1   5   8      775.00      710.47     37.76 o 
   0   5   8       30.45       40.75      6.20 o 
   1   5   8      776.08      743.39     44.54 o 
   2   5   8      100.41      125.34     37.99 o 
   3   5   8       39.40       23.06     12.95 o 
   4   5   8      106.87      110.78     20.70 o 
   5   5   8        4.24        2.99     28.31 o 
  -5   6   8        1.39       20.60     18.95 o 
  -4   6   8       52.52       51.78     32.67 o 
  -3   6   8       29.54       52.07     18.27 o 
  -2   6   8       41.92       26.62     12.51 o 
  -1   6   8      167.50      145.49     11.64 o 
   0   6   8     1608.66     1572.43     90.84 o 
   1   6   8      167.49      157.28     14.63 o 
   2   6   8       44.21       45.32     24.44 o 
   3   6   8       29.28       39.28     17.38 o 
   4   6   8       52.55       27.90     17.75 o 
   5   6   8        1.35        3.06     21.45 o 
  -5   7   8        3.11        6.82     35.29 o 
  -4   7   8        8.31       40.61     17.21 o 
  -3   7   8       12.55       14.51     12.98 o 
  -2   7   8       21.07       -0.55     11.93 o 
  -1   7   8      128.44      128.41     11.55 o 
   0   7   8      459.71      412.42     27.31 o 
   1   7   8      127.89      146.75     14.39 o 
   2   7   8       21.94       32.47     21.84 o 
   3   7   8       13.31        0.14     13.66 o 
   4   7   8        8.34       26.66     18.20 o 
   5   7   8        3.12       18.12     20.08 o 
  -5   8   8        0.37        0.09     22.81 o 
  -4   8   8       16.79       11.59     18.00 o 
  -3   8   8      125.07      119.30     19.16 o 
  -2   8   8      181.53      181.69     46.90 o 
  -1   8   8      103.30      120.82     14.03 o 
   0   8   8       20.55       22.02     10.81 o 
   1   8   8      101.94       95.93     16.85 o 
   2   8   8      182.73      164.66     31.23 o 
   3   8   8      123.38      141.32     19.93 o 
   4   8   8       16.43       25.87     21.76 o 
   5   8   8        0.38      -14.17     22.04 o 
  -4   9   8       14.84       24.01     22.62 o 
  -3   9   8       14.14       41.56     15.22 o 
  -2   9   8      121.02      128.28     17.28 o 
  -1   9   8       17.67        7.78      9.26 o 
   0   9   8      473.17      434.99     30.00 o 
   1   9   8       18.61       15.17      9.63 o 
   2   9   8      119.90       85.16     15.84 o 
   3   9   8       14.40       21.30     17.70 o 
   4   9   8       15.07        2.52     19.53 o 
  -4  10   8        4.04      -23.58     15.72 o 
  -3  10   8       96.08       71.97     18.21 o 
  -2  10   8      151.25      155.30     20.69 o 
  -1  10   8       28.71       13.65     18.30 o 
   0  10   8      121.00      115.89     34.46 o 
   1  10   8       28.68       10.86      9.99 o 
   2  10   8      152.92      153.26     24.47 o 
   3  10   8       96.58       79.17     31.03 o 
   4  10   8        4.14        7.31     20.14 o 
  -4  11   8        0.62        0.21     15.91 o 
  -3  11   8       14.60        4.97     17.03 o 
  -2  11   8       23.18        4.70     19.41 o 
  -1  11   8        0.13       42.38     14.43 o 
   0  11   8       98.94       74.02     15.20 o 
   1  11   8        0.05       10.73      9.84 o 
   2  11   8       24.20       29.89     13.62 o 
   3  11   8       14.91       28.62     19.19 o 
   4  11   8        0.66      -16.27     31.65 o 
  -4  12   8        6.90       -6.52     33.26 o 
  -3  12   8       38.09       53.45     22.27 o 
  -2  12   8        5.45       16.32     16.37 o 
  -1  12   8        3.41       -9.08     28.44 o 
   0  12   8       16.36       18.62     12.85 o 
   1  12   8        2.88        0.61     11.66 o 
   2  12   8        5.88       18.30     18.24 o 
   3  12   8       37.25       36.90     21.51 o 
   4  12   8        6.93       22.37     22.81 o 
  -3  13   8        7.18       23.67     20.28 o 
  -2  13   8        2.30       35.09     18.26 o 
  -1  13   8       47.72       61.98     17.92 o 
   0  13   8      130.80      104.10     19.67 o 
   1  13   8       49.06       60.63     15.07 o 
   2  13   8        2.22      -14.59     13.76 o 
   3  13   8        7.34       30.90     18.28 o 
  -3  14   8        6.21        0.95     19.25 o 
  -2  14   8        9.00       15.54     17.07 o 
  -1  14   8        4.61       22.03     16.31 o 
   0  14   8        4.58       12.44     15.50 o 
   1  14   8        4.69        3.46     23.24 o 
   2  14   8        8.61       18.28     19.10 o 
   3  14   8        5.95       -2.70     24.07 o 
  -2  15   8        4.31        3.60     18.75 o 
  -1  15   8        0.06       -4.56     16.82 o 
   0  15   8       31.59       28.38     35.36 o 
   1  15   8        0.06        7.42     24.73 o 
   2  15   8        4.46        6.58     20.52 o 
  -1  16   8       13.00       36.90     20.43 o 
   0  16   8        0.46       46.49     29.92 o 
   1  16   8       13.45       26.21     29.18 o 
   1   0   9     1195.96     1224.51     61.55 o 
   2   0   9     4140.82     3846.64    189.80 o 
   3   0   9      158.96      146.28     14.83 o 
   4   0   9        4.66       11.53     17.22 o 
   5   0   9       16.39        8.09     20.65 o 
  -5   1   9        5.38       27.80     36.47 o 
  -4   1   9       15.88       20.25     15.41 o 
  -3   1   9       22.22       25.33     10.86 o 
  -2   1   9     1611.43     1626.78     93.35 o 
  -1   1   9       70.74       63.25      7.68 o 
   0   1   9        1.15        5.03      3.97 o 
   1   1   9       72.50       70.09      7.03 o 
   2   1   9     1624.01     1562.73     80.49 o 
   3   1   9       23.26       19.79      8.55 o 
   4   1   9       16.25       -6.05     43.27 o 
   5   1   9        5.29       58.12     32.52 o 
  -5   2   9        8.16       -6.18     31.16 o 
  -4   2   9       14.85       23.58     14.97 o 
  -3   2   9       78.02       63.84     13.90 o 
  -2   2   9      777.64      798.80     49.15 o 
  -1   2   9      716.61      774.30     46.47 o 
   0   2   9       81.33       79.33      7.23 o 
   1   2   9      742.21      760.55     39.95 o 
   2   2   9      765.54      778.50     37.43 o 
   3   2   9       78.14      111.94     17.12 o 
   4   2   9       15.08       -1.39     13.86 o 
   5   2   9        8.01       26.05     21.90 o 
  -5   3   9        1.19       -1.24     30.41 o 
  -4   3   9       13.64       29.43     14.59 o 
  -3   3   9       99.85      112.39     26.55 o 
  -2   3   9      497.00      455.23     28.02 o 
  -1   3   9        0.53        4.92      6.17 o 
   0   3   9      987.75      950.91     48.25 o 
   1   3   9        0.99        1.69      4.46 o 
   2   3   9      507.54      546.98     29.30 o 
   3   3   9       98.96       96.68     16.27 o 
   4   3   9       13.48       27.72     16.16 o 
   5   3   9        1.14       19.65     18.79 o 
  -5   4   9        7.18        2.29     16.72 o 
  -4   4   9        9.41        9.73     13.45 o 
  -3   4   9       13.35        9.00     14.02 o 
  -2   4   9      174.18      183.67     18.20 o 
  -1   4   9      375.16      414.97     27.13 o 
   0   4   9       81.26       84.76     11.06 o 
   1   4   9      379.49      380.44     26.89 o 
   2   4   9      178.23      197.57     18.96 o 
   3   4   9       13.83        1.26     19.93 o 
   4   4   9        9.56        3.52     21.32 o 
   5   4   9        7.23       15.47     18.34 o 
  -5   5   9        3.66       44.40     26.90 o 
  -4   5   9       13.42       15.92     14.30 o 
  -3   5   9       71.88       83.40     21.70 o 
  -2   5   9      422.15      390.93     30.55 o 
  -1   5   9      502.05      507.71     33.10 o 
   0   5   9        0.53       -1.08      5.53 o 
   1   5   9      506.78      511.86     32.96 o 
   2   5   9      416.83      438.11     31.38 o 
   3   5   9       71.93       85.81     16.85 o 
   4   5   9       13.18       44.72     16.25 o 
   5   5   9        3.57      -26.87     20.08 o 
  -5   6   9        3.59        5.30     17.52 o 
  -4   6   9        1.24       21.30     16.21 o 
  -3   6   9       59.65       33.10     30.96 o 
  -2   6   9      208.15      171.86     19.11 o 
  -1   6   9      209.49      186.66     17.46 o 
   0   6   9      592.27      599.44     32.11 o 
   1   6   9      214.42      225.24     24.01 o 
   2   6   9      211.30      218.25     19.92 o 
   3   6   9       58.08       83.87     18.00 o 
   4   6   9        1.29       -2.62     14.57 o 
   5   6   9        3.55       -9.96     20.02 o 
  -5   7   9        0.26       12.96     19.35 o 
  -4   7   9        3.96      -19.07     14.20 o 
  -3   7   9       40.61       46.19     14.04 o 
  -2   7   9      159.18      164.55     18.94 o 
  -1   7   9      480.36      434.11     32.26 o 
   0   7   9       16.05        8.02      5.95 o 
   1   7   9      477.27      516.25     32.22 o 
   2   7   9      161.35      182.57     19.22 o 
   3   7   9       42.53       30.99     14.53 o 
   4   7   9        4.05        1.68     17.76 o 
   5   7   9        0.27       10.08     23.48 o 
  -4   8   9        3.09      -16.02     13.73 o 
  -3   8   9        0.87       17.59     13.52 o 
  -2   8   9       55.50       47.09     12.92 o 
  -1   8   9      100.20      132.94     17.74 o 
   0   8   9       60.41       84.32     14.69 o 
   1   8   9      107.88       91.79     13.70 o 
   2   8   9       55.52       65.19     13.17 o 
   3   8   9        0.85       -0.46     13.12 o 
   4   8   9        3.03       15.48     22.75 o 
  -4   9   9        9.42       -1.78     15.90 o 
  -3   9   9       20.78        1.47     13.86 o 
  -2   9   9      206.51      242.11     26.70 o 
  -1   9   9       34.58       24.22     16.73 o 
   0   9   9       83.00       83.10     22.56 o 
   1   9   9       33.64       37.53     10.83 o 
   2   9   9      209.01      257.95     23.93 o 
   3   9   9       20.47       17.32     14.73 o 
   4   9   9        9.20        0.29     19.19 o 
  -4  10   9        2.31       16.67     17.09 o 
  -3  10   9       11.03       -5.51     14.20 o 
  -2  10   9      153.91      192.32     21.59 o 
  -1  10   9       11.23      -11.98     10.07 o 
   0  10   9       32.80       13.05     10.55 o 
   1  10   9       12.24       16.85     10.66 o 
   2  10   9      154.09      173.25     38.33 o 
   3  10   9       10.91       13.54     16.70 o 
   4  10   9        2.19      -28.22     18.86 o 
  -4  11   9        0.04       -2.90     17.87 o 
  -3  11   9       11.66        9.81     17.56 o 
  -2  11   9        3.08       13.52     14.40 o 
  -1  11   9       65.07       53.03     15.74 o 
   0  11   9       44.51       42.09     14.07 o 
   1  11   9       64.77       78.28     14.74 o 
   2  11   9        2.91       12.91     13.29 o 
   3  11   9       11.72        9.87     23.24 o 
   4  11   9        0.04        7.21     24.11 o 
  -3  12   9       11.00       27.54     20.21 o 
  -2  12   9        4.14      -22.11     25.72 o 
  -1  12   9       15.28       19.81     13.86 o 
   0  12   9      193.10      143.91     31.65 o 
   1  12   9       15.00       40.21     14.42 o 
   2  12   9        3.88        9.25     13.73 o 
   3  12   9       11.21       12.85     19.43 o 
  -3  13   9        6.71       16.22     20.01 o 
  -2  13   9       39.05       16.62     26.09 o 
  -1  13   9       42.26       37.09     41.29 o 
   0  13   9        3.04       -8.84     12.94 o 
   1  13   9       42.67       62.50     18.02 o 
   2  13   9       39.37       38.33     25.35 o 
   3  13   9        6.41       19.91     17.96 o 
  -3  14   9        6.90      -15.83     23.12 o 
  -2  14   9        9.08       25.31     18.59 o 
  -1  14   9       41.31       42.93     32.39 o 
   0  14   9       79.36       76.03     18.84 o 
   1  14   9       41.27       16.81     23.24 o 
   2  14   9        9.17       -3.81     19.75 o 
   3  14   9        7.02       -9.01     24.27 o 
  -2  15   9       10.79       22.51     20.17 o 
  -1  15   9        4.46       30.99     19.13 o 
   0  15   9        0.72       10.39     17.05 o 
   1  15   9        4.43       20.28     25.96 o 
   2  15   9       10.74       20.03     26.71 o 
  -1  16   9        4.92        3.30     29.80 o 
   0  16   9        0.38       15.58     31.16 o 
   1  16   9        4.84      -13.11     26.95 o 
   0   0  10       34.70       34.43      7.22 o 
   1   0  10      461.29      516.45     28.02 o 
   2   0  10     3969.12     3772.52    186.00 o 
   3   0  10       47.42       42.98     10.30 o 
   4   0  10        1.20        9.56     17.00 o 
   5   0  10        3.89       12.90     21.98 o 
  -5   1  10        0.00       21.81     23.24 o 
  -4   1  10       30.35       72.20     33.13 o 
  -3   1  10       56.70       51.02     13.05 o 
  -2   1  10     1051.42     1078.84     65.77 o 
  -1   1  10     2290.91     2261.81    128.72 o 
   0   1  10        2.81        7.02      4.23 o 
   1   1  10     2279.19     2229.61    110.89 o 
   2   1  10     1062.60     1108.68     56.79 o 
   3   1  10       57.88       80.65     12.93 o 
   4   1  10       30.41       34.21     20.76 o 
   5   1  10        0.00        1.55     19.01 o 
  -5   2  10        0.42      -10.39     31.65 o 
  -4   2  10       14.86       11.99     14.00 o 
  -3   2  10       51.26       47.65     12.90 o 
  -2   2  10     1418.04     1346.83     80.25 o 
  -1   2  10      626.44      620.93     38.92 o 
   0   2  10      285.98      282.72     16.40 o 
   1   2  10      639.80      639.95     38.47 o 
   2   2  10     1410.62     1343.09     61.69 o 
   3   2  10       47.80       39.85     17.30 o 
   4   2  10       15.13        9.44     16.57 o 
   5   2  10        0.45       18.19     24.73 o 
  -5   3  10        3.32      -25.22     29.18 o 
  -4   3  10       14.27       18.94     24.28 o 
  -3   3  10       85.41      118.07     32.08 o 
  -2   3  10      205.79      204.51     19.45 o 
  -1   3  10     1064.38     1083.38     64.71 o 
   0   3  10     2945.29     3045.05    172.65 o 
   1   3  10     1047.88     1096.25     55.84 o 
   2   3  10      203.97      236.27     20.91 o 
   3   3  10       86.05       83.26     22.28 o 
   4   3  10       14.15       -8.28     15.82 o 
   5   3  10        3.37       -2.58     22.15 o 
  -5   4  10        7.70       32.97     38.94 o 
  -4   4  10       34.44       28.46     15.22 o 
  -3   4  10        2.37        7.34     11.39 o 
  -2   4  10      351.51      327.87     26.11 o 
  -1   4  10       36.68       30.07      8.63 o 
   0   4  10      651.82      644.83     33.93 o 
   1   4  10       33.87       43.07      9.39 o 
   2   4  10      356.72      366.67     36.07 o 
   3   4  10        2.85        7.12     21.90 o 
   4   4  10       34.70       33.56     16.39 o 
   5   4  10        7.85       13.19     22.75 o 
  -5   5  10        0.34        9.22     19.30 o 
  -4   5  10        1.06       11.12     19.88 o 
  -3   5  10       34.92       25.78     14.00 o 
  -2   5  10      228.38      232.79     21.01 o 
  -1   5  10      966.80      958.92     58.53 o 
   0   5  10     2560.90     2505.96    123.54 o 
   1   5  10      976.36      981.39     58.76 o 
   2   5  10      228.90      218.41     21.32 o 
   3   5  10       35.90       26.80     13.85 o 
   4   5  10        0.97        5.27     21.58 o 
   5   5  10        0.33        8.81     21.29 o 
  -5   6  10        3.55       -8.73     16.68 o 
  -4   6  10       11.92        6.63     14.90 o 
  -3   6  10       37.97       14.56     12.64 o 
  -2   6  10      111.33      106.70     14.72 o 
  -1   6  10       21.81       17.35      9.61 o 
   0   6  10     1211.25     1251.49     62.92 o 
   1   6  10       20.66       25.48      8.54 o 
   2   6  10      106.26       78.08     13.83 o 
   3   6  10       38.39       32.13     28.62 o 
   4   6  10       11.78       -3.19     15.43 o 
   5   6  10        3.58       57.07     24.65 o 
  -5   7  10        0.85       -5.44     18.05 o 
  -4   7  10       14.53        3.21     14.61 o 
  -3   7  10       86.67       78.40     17.08 o 
  -2   7  10       79.29       86.58     14.71 o 
  -1   7  10       34.93       17.81      8.77 o 
   0   7  10      185.32      223.15     18.70 o 
   1   7  10       34.31       32.66     11.25 o 
   2   7  10       79.42       69.47     13.98 o 
   3   7  10       87.37       57.50     18.91 o 
   4   7  10       14.65       28.25     16.85 o 
   5   7  10        0.82       12.81     21.85 o 
  -4   8  10       15.08       -3.99     20.23 o 
  -3   8  10      247.04      203.26     24.23 o 
  -2   8  10      252.85      273.80     33.47 o 
  -1   8  10      146.38      140.94     21.04 o 
   0   8  10        4.76        6.03      7.53 o 
   1   8  10      146.72      127.92     17.80 o 
   2   8  10      252.75      253.02     31.22 o 
   3   8  10      249.39      239.15     25.43 o 
   4   8  10       15.29      -12.57     18.79 o 
  -4   9  10        2.21       17.73     16.88 o 
  -3   9  10       32.74       21.56     14.63 o 
  -2   9  10       62.99       75.82     15.47 o 
  -1   9  10      168.58      168.86     17.48 o 
   0   9  10        8.81       11.49     17.68 o 
   1   9  10      172.93      169.48     24.51 o 
   2   9  10       61.52       53.37     17.38 o 
   3   9  10       32.38       32.51     16.16 o 
   4   9  10        2.20      -16.72     18.04 o 
  -4  10  10        9.45       27.68     18.14 o 
  -3  10  10       10.89        8.68     13.73 o 
  -2  10  10       55.79       57.66     14.97 o 
  -1  10  10      194.55      118.21     37.09 o 
   0  10  10       30.98       30.41     26.09 o 
   1  10  10      193.27      176.51     17.85 o 
   2  10  10       55.80       59.38     14.98 o 
   3  10  10       10.69        6.61     16.87 o 
   4  10  10        9.48      -18.53     18.60 o 
  -4  11  10       18.24       35.61     19.23 o 
  -3  11  10       11.58       -8.33     13.92 o 
  -2  11  10        7.98      -15.54     11.75 o 
  -1  11  10        6.18       10.49     14.71 o 
   0  11  10       64.58       81.44     28.68 o 
   1  11  10        6.16        0.03     10.83 o 
   2  11  10        7.88       22.80     13.98 o 
   3  11  10       11.34        0.32     18.22 o 
   4  11  10       18.10       16.46     32.02 o 
  -3  12  10       22.85       20.89     18.19 o 
  -2  12  10        7.01       -4.32     14.54 o 
  -1  12  10       34.23        3.62     13.83 o 
   0  12  10       25.73        8.67     13.24 o 
   1  12  10       32.90        2.13     13.97 o 
   2  12  10        6.84       24.99     16.65 o 
   3  12  10       23.21      -14.40     19.91 o 
  -3  13  10        1.48      -12.76     21.88 o 
  -2  13  10       19.85      -11.83     15.53 o 
  -1  13  10       76.30       66.45     19.66 o 
   0  13  10       10.58       17.02     14.81 o 
   1  13  10       73.42       49.02     17.14 o 
   2  13  10       19.93       12.06     39.07 o 
   3  13  10        1.52       19.56     21.33 o 
  -2  14  10        3.28       10.66     19.07 o 
  -1  14  10        9.23       28.80     16.34 o 
   0  14  10        1.23        1.93     16.30 o 
   1  14  10        9.12       17.02     17.21 o 
   2  14  10        3.34      -20.28     22.75 o 
  -2  15  10        4.88        6.75     17.92 o 
  -1  15  10        5.12       13.33     18.05 o 
   0  15  10       13.18       20.92     17.31 o 
   1  15  10        5.04       28.68     29.67 o 
   2  15  10        4.79       35.85     29.43 o 
  -1  16  10        5.62       21.46     19.46 o 
   0  16  10       23.83       29.78     26.46 o 
   1  16  10        5.67       10.14     26.95 o 
   1   0  11     4105.86     4317.90    211.44 o 
   2   0  11       55.83       61.42      9.03 o 
   3   0  11       26.74       32.32     11.58 o 
   4   0  11       48.34       25.60     18.72 o 
   5   0  11        5.44       -1.55     20.20 o 
  -5   1  11        0.84       -3.75     20.90 o 
  -4   1  11       29.82        5.82     16.54 o 
  -3   1  11       15.44        7.35     10.21 o 
  -2   1  11       98.79       94.39     10.87 o 
  -1   1  11      766.56      853.74     43.84 o 
   0   1  11     1821.02     1749.24     86.82 o 
   1   1  11      767.61      832.58     43.30 o 
   2   1  11      103.63      102.79     15.35 o 
   3   1  11       14.30        7.33     14.40 o 
   4   1  11       30.11       21.13     19.40 o 
   5   1  11        0.82        5.70     22.81 o 
  -5   2  11       11.69        9.25     22.24 o 
  -4   2  11       35.01       17.09     24.60 o 
  -3   2  11       81.48       70.63     14.17 o 
  -2   2  11      360.98      327.29     26.28 o 
  -1   2  11      749.92      760.53     46.10 o 
   0   2  11      980.29      993.94     50.43 o 
   1   2  11      727.23      750.19     45.78 o 
   2   2  11      366.62      393.57     23.45 o 
   3   2  11       81.15       67.82     15.57 o 
   4   2  11       34.75        2.03     23.37 o 
   5   2  11       11.76       18.16     22.32 o 
  -5   3  11        6.69        6.43     33.13 o 
  -4   3  11        4.70      -21.86     14.58 o 
  -3   3  11       98.48       79.69     15.40 o 
  -2   3  11       91.21       87.97     14.18 o 
  -1   3  11      923.10      998.07     57.37 o 
   0   3  11       28.06       37.46      5.89 o 
   1   3  11      934.21      931.67     49.26 o 
   2   3  11       90.74      117.09     18.39 o 
   3   3  11       94.50      109.25     17.82 o 
   4   3  11        4.77        6.04     15.77 o 
   5   3  11        6.71       80.56     26.22 o 
  -5   4  11        0.00       44.51     37.09 o 
  -4   4  11        2.01       12.09     13.68 o 
  -3   4  11      338.73      345.49     29.21 o 
  -2   4  11       20.94        2.61      9.52 o 
  -1   4  11      220.20      238.10     17.86 o 
   0   4  11       42.70       52.77      7.01 o 
   1   4  11      208.50      192.43     21.74 o 
   2   4  11       18.49       22.91     13.37 o 
   3   4  11      339.41      330.39     30.04 o 
   4   4  11        1.85       15.14     15.30 o 
   5   4  11        0.00       15.42     18.67 o 
  -5   5  11        0.64        1.20     20.45 o 
  -4   5  11        9.83        3.66     14.32 o 
  -3   5  11      127.50      126.20     20.89 o 
  -2   5  11       50.24       40.05     11.06 o 
  -1   5  11       38.59       31.04      8.74 o 
   0   5  11     2405.87     2428.04    119.99 o 
   1   5  11       38.42       49.87      9.92 o 
   2   5  11       52.92       81.79     16.45 o 
   3   5  11      126.84      116.76     19.07 o 
   4   5  11       10.11       36.09     16.69 o 
   5   5  11        0.63      -11.17     25.81 o 
  -5   6  11        6.54       -0.34     45.37 o 
  -4   6  11        6.43        6.02     14.26 o 
  -3   6  11       82.66       97.55     23.11 o 
  -2   6  11      306.80      292.28     45.22 o 
  -1   6  11      186.02      161.90     16.62 o 
   0   6  11      145.31      137.96     11.27 o 
   1   6  11      185.47      214.75     23.28 o 
   2   6  11      301.01      296.71     26.46 o 
   3   6  11       82.81       79.77     17.30 o 
   4   6  11        5.99        9.62     15.27 o 
   5   6  11        6.54      -27.98     18.65 o 
  -5   7  11        2.01        1.65     18.84 o 
  -4   7  11        1.59        1.47     15.21 o 
  -3   7  11       18.30        9.39     12.64 o 
  -2   7  11      192.57      191.60     20.50 o 
  -1   7  11       98.51       72.94     14.34 o 
   0   7  11      179.34      182.02     19.63 o 
   1   7  11       99.66      116.16     20.04 o 
   2   7  11      189.56      191.07     20.68 o 
   3   7  11       16.97       -7.40     12.91 o 
   4   7  11        1.57        0.49     16.47 o 
   5   7  11        1.97       52.51     56.25 o 
  -4   8  11        7.63       18.78     22.32 o 
  -3   8  11      119.29       99.35     18.32 o 
  -2   8  11      192.22      229.31     32.25 o 
  -1   8  11      191.25      169.05     17.26 o 
   0   8  11      179.29      185.37     23.99 o 
   1   8  11      181.60      170.10     22.04 o 
   2   8  11      192.54      164.29     20.19 o 
   3   8  11      119.18      155.16     35.12 o 
   4   8  11        7.67       23.08     19.58 o 
  -4   9  11        7.28       22.31     17.54 o 
  -3   9  11        9.94       18.01     14.51 o 
  -2   9  11      272.52      215.70     23.92 o 
  -1   9  11      175.82      212.93     19.71 o 
   0   9  11        0.02       -8.13      9.72 o 
   1   9  11      174.24      169.22     18.69 o 
   2   9  11      273.32      298.02     42.04 o 
   3   9  11       10.82        8.24     15.20 o 
   4   9  11        7.10       -3.48     19.91 o 
  -4  10  11        4.47       55.63     23.55 o 
  -3  10  11       64.57       72.16     17.92 o 
  -2  10  11        5.39       -5.02     11.02 o 
  -1  10  11       53.20       61.06     31.28 o 
   0  10  11       17.51       11.36     23.99 o 
   1  10  11       55.53       33.03     14.54 o 
   2  10  11        6.21        9.97     12.94 o 
   3  10  11       64.03       17.15     15.57 o 
   4  10  11        4.30       11.52     22.87 o 
  -4  11  11        0.17       -9.14     17.24 o 
  -3  11  11       17.76       30.71     16.37 o 
  -2  11  11       36.65       37.79     14.30 o 
  -1  11  11      110.56       87.11     29.67 o 
   0  11  11       24.13       35.81     13.58 o 
   1  11  11      111.51      113.52     19.72 o 
   2  11  11       37.37       48.33     14.49 o 
   3  11  11       17.63      -11.48     18.13 o 
   4  11  11        0.15        8.72     27.69 o 
  -3  12  11        1.41        1.97     18.88 o 
  -2  12  11       19.38        7.12     16.22 o 
  -1  12  11       23.52       18.40     14.67 o 
   0  12  11        1.56      -17.79     11.86 o 
   1  12  11       24.68       16.87     14.43 o 
   2  12  11       19.23       41.36     15.05 o 
   3  12  11        1.49        3.50     19.33 o 
  -3  13  11       24.53       34.86     26.21 o 
  -2  13  11       15.07       16.69     17.51 o 
  -1  13  11       70.21       46.32     16.93 o 
   0  13  11        2.61        3.06     13.54 o 
   1  13  11       71.33       81.70     20.01 o 
   2  13  11       15.24       47.23     26.95 o 
   3  13  11       24.85       23.90     22.80 o 
  -2  14  11        3.40       15.89     17.32 o 
  -1  14  11        1.84       -8.75     14.29 o 
   0  14  11       18.79       -0.42     14.91 o 
   1  14  11        1.85       -1.87     18.67 o 
   2  14  11        3.49       45.99     31.16 o 
  -2  15  11        0.55       27.00     20.25 o 
  -1  15  11        9.84        0.93     17.94 o 
   0  15  11       16.71       10.13     17.82 o 
   1  15  11        9.83       19.29     27.20 o 
   2  15  11        0.55       15.83     29.18 o 
  -1  16  11        8.40        4.68     19.04 o 
   0  16  11        8.79       38.64     20.52 o 
   1  16  11        8.24       14.84     29.92 o 
   0   0  12      500.26      491.42     37.04 o 
   1   0  12      121.48      147.58     20.56 o 
   2   0  12      134.33      156.77     13.26 o 
   3   0  12        2.47        1.49     10.03 o 
   4   0  12       11.57       11.94     17.10 o 
   5   0  12        0.44      -24.47     19.58 o 
  -5   1  12        3.08       -7.19     20.10 o 
  -4   1  12       11.15       29.53     18.87 o 
  -3   1  12        5.85        0.57     10.80 o 
  -2   1  12       42.83       52.35      9.06 o 
  -1   1  12      588.35      589.62     32.98 o 
   0   1  12       28.06       35.21      5.81 o 
   1   1  12      604.54      634.60     32.66 o 
   2   1  12       39.77       48.92      9.45 o 
   3   1  12        5.68       16.10     14.96 o 
   4   1  12       10.58      -12.88     16.98 o 
   5   1  12        3.02      -16.99     20.48 o 
  -5   2  12        4.10       22.57     23.59 o 
  -4   2  12        9.63       18.05     29.67 o 
  -3   2  12      695.34      706.39     47.55 o 
  -2   2  12      508.92      496.59     37.61 o 
  -1   2  12      157.54      150.20     25.45 o 
   0   2  12      213.07      265.35     16.14 o 
   1   2  12      152.48      168.48     13.57 o 
   2   2  12      511.66      508.56     33.61 o 
   3   2  12      690.88      711.60     60.85 o 
   4   2  12        9.78       -3.84     17.91 o 
   5   2  12        4.05       -4.25     22.93 o 
  -5   3  12        0.12       21.27     33.13 o 
  -4   3  12        5.29      -17.63     23.86 o 
  -3   3  12      267.15      268.42     25.17 o 
  -2   3  12      358.66      389.29     29.63 o 
  -1   3  12      892.54      844.84     50.52 o 
   0   3  12      142.43      154.22     11.28 o 
   1   3  12      882.55      813.72     43.29 o 
   2   3  12      357.17      386.29     29.90 o 
   3   3  12      268.40      265.26     26.78 o 
   4   3  12        5.30       35.94     18.54 o 
   5   3  12        0.12       -0.80     22.75 o 
  -5   4  12        7.32        2.97     34.12 o 
  -4   4  12       37.53       37.35     15.43 o 
  -3   4  12      331.95      318.44     28.96 o 
  -2   4  12        1.94        7.34      8.97 o 
  -1   4  12       67.12      100.33     13.86 o 
   0   4  12       62.26       72.86      9.69 o 
   1   4  12       70.46       82.54      9.13 o 
   2   4  12        2.16       -6.26      8.98 o 
   3   4  12      331.31      367.31     30.97 o 
   4   4  12       37.30       26.92     16.83 o 
   5   4  12        7.33       -0.78     23.05 o 
  -5   5  12        0.17        7.00     39.32 o 
  -4   5  12       11.21       19.04     15.35 o 
  -3   5  12       84.45      119.58     18.37 o 
  -2   5  12       45.27       56.52     12.34 o 
  -1   5  12      272.62      270.41     22.37 o 
   0   5  12       10.34        8.21      5.62 o 
   1   5  12      274.15      331.56     23.77 o 
   2   5  12       49.36       46.84     12.64 o 
   3   5  12       85.46      101.20     18.23 o 
   4   5  12       10.81       19.50     16.46 o 
   5   5  12        0.16        2.33     29.00 o 
  -5   6  12        1.02       12.19     36.22 o 
  -4   6  12        0.62        2.71     14.29 o 
  -3   6  12       22.50        9.72     14.59 o 
  -2   6  12      211.12      233.32     21.81 o 
  -1   6  12       75.59       69.51     11.35 o 
   0   6  12        2.38        2.76      7.61 o 
   1   6  12       74.69       60.11     15.92 o 
   2   6  12      215.88      210.64     21.85 o 
   3   6  12       22.13       31.61     21.67 o 
   4   6  12        0.58        9.14     21.22 o 
   5   6  12        1.01       27.82     23.78 o 
  -4   7  12        0.47       -6.56     14.67 o 
  -3   7  12        5.73       12.07     13.05 o 
  -2   7  12       70.58       69.35     14.62 o 
  -1   7  12      282.72      288.49     23.41 o 
   0   7  12      140.61      151.22     18.62 o 
   1   7  12      286.49      297.46     23.58 o 
   2   7  12       67.73       84.73     15.25 o 
   3   7  12        5.72        6.93     22.67 o 
   4   7  12        0.46        5.10     17.28 o 
  -4   8  12        5.98      -10.60     15.47 o 
  -3   8  12       21.08       30.48     13.50 o 
  -2   8  12      134.19      106.69     16.89 o 
  -1   8  12       11.79        3.76      8.52 o 
   0   8  12       49.82       22.95     11.46 o 
   1   8  12       10.65       -2.27     14.62 o 
   2   8  12      136.20      120.12     17.61 o 
   3   8  12       20.27        7.62     14.00 o 
   4   8  12        6.11       -1.57     16.51 o 
  -4   9  12        2.24      -10.08     15.68 o 
  -3   9  12       12.55       -2.58     14.02 o 
  -2   9  12       50.78       46.59     13.91 o 
  -1   9  12      308.77      315.41     41.82 o 
   0   9  12        7.78       17.85     10.56 o 
   1   9  12      310.50      258.45     23.44 o 
   2   9  12       52.13       66.20     15.55 o 
   3   9  12       12.82       10.46     21.70 o 
   4   9  12        2.24        5.43     19.84 o 
  -4  10  12        1.52       23.94     18.72 o 
  -3  10  12        8.25       32.90     15.97 o 
  -2  10  12       22.63       13.69     14.30 o 
  -1  10  12      194.81      232.03     43.89 o 
   0  10  12      194.23      174.41     34.00 o 
   1  10  12      191.94      209.65     25.44 o 
   2  10  12       21.91       15.41     14.06 o 
   3  10  12        8.23       -0.15     18.67 o 
   4  10  12        1.58       60.15     25.75 o 
  -4  11  12        2.18       23.47     17.69 o 
  -3  11  12        3.88       21.92     24.21 o 
  -2  11  12       18.45       -4.65     12.38 o 
  -1  11  12       61.74       65.48     17.09 o 
   0  11  12        1.99        0.87     12.41 o 
   1  11  12       61.17       39.74     35.73 o 
   2  11  12       17.20       10.16     13.95 o 
   3  11  12        3.98        9.22     42.28 o 
   4  11  12        2.18       44.20     25.05 o 
  -3  12  12        0.33      -21.83     14.55 o 
  -2  12  12       28.70       42.75     17.82 o 
  -1  12  12       41.78       43.54     16.49 o 
   0  12  12       52.50       35.38     15.12 o 
   1  12  12       41.57       29.65     18.05 o 
   2  12  12       27.58       40.20     29.06 o 
   3  12  12        0.29       37.73     35.11 o 
  -3  13  12        0.66       16.04     20.58 o 
  -2  13  12       12.92       11.08     17.26 o 
  -1  13  12       43.86       37.95     19.04 o 
   0  13  12        0.15      -14.83     12.67 o 
   1  13  12       43.02       59.32     18.77 o 
   2  13  12       12.64        4.95     23.99 o 
   3  13  12        0.70        9.47     21.32 o 
  -2  14  12        0.48       -2.77     17.22 o 
  -1  14  12       38.07       22.56     17.46 o 
   0  14  12        1.12       17.58     28.68 o 
   1  14  12       38.12       18.52     18.00 o 
   2  14  12        0.50       40.06     31.65 o 
  -1  15  12       11.79        0.62     16.79 o 
   0  15  12        3.02       -5.96     16.51 o 
   1  15  12       11.50       18.30     27.20 o 
   0  16  12       13.90       32.87     23.74 o 
   1   0  13      152.96      142.82     11.30 o 
   2   0  13      297.52      326.04     21.04 o 
   3   0  13      154.58      173.71     26.55 o 
   4   0  13        1.63      -23.55     15.70 o 
   5   0  13        1.09        6.56     21.80 o 
  -5   1  13        1.24       12.85     45.25 o 
  -4   1  13        5.43        8.03     16.89 o 
  -3   1  13       61.60       81.91     14.47 o 
  -2   1  13       43.92       51.09      9.19 o 
  -1   1  13      214.65      217.06     14.78 o 
   0   1  13      738.16      757.15     39.49 o 
   1   1  13      218.65      214.50     18.45 o 
   2   1  13       42.38       40.08     10.32 o 
   3   1  13       60.28       53.90     19.15 o 
   4   1  13        5.29      -10.28     17.13 o 
   5   1  13        1.23       -9.57     20.48 o 
  -5   2  13        9.30       11.94     22.70 o 
  -4   2  13        8.27       -5.71     25.72 o 
  -3   2  13      218.81      253.47     23.22 o 
  -2   2  13       41.71       22.87     13.61 o 
  -1   2  13       55.50       70.75      8.55 o 
   0   2  13      439.44      475.37     25.87 o 
   1   2  13       62.29       59.65      9.25 o 
   2   2  13       39.52       24.34     14.71 o 
   3   2  13      218.42      223.67     30.03 o 
   4   2  13        8.19       24.97     19.89 o 
   5   2  13        9.30       42.70     49.82 o 
  -5   3  13        1.13        0.75     24.11 o 
  -4   3  13       24.45       19.00     16.44 o 
  -3   3  13       11.51       18.62     10.99 o 
  -2   3  13       52.03       52.31     11.37 o 
  -1   3  13      188.77      217.62     20.74 o 
   0   3  13      145.67      137.60     10.66 o 
   1   3  13      187.70      208.65     16.83 o 
   2   3  13       53.47       70.67     13.74 o 
   3   3  13       11.91       30.49     24.85 o 
   4   3  13       24.85       -8.44     16.40 o 
   5   3  13        1.14       10.50     31.16 o 
  -5   4  13        6.88       -7.67     35.36 o 
  -4   4  13        1.29       -8.39     14.67 o 
  -3   4  13      167.80      169.32     20.67 o 
  -2   4  13      458.41      467.97     33.25 o 
  -1   4  13      114.29      115.81     18.26 o 
   0   4  13       32.38       37.53      9.96 o 
   1   4  13      122.49      126.86     14.98 o 
   2   4  13      457.49      448.88     34.54 o 
   3   4  13      169.15      195.53     23.39 o 
   4   4  13        1.30      -12.69     13.22 o 
   5   4  13        6.87        4.32     20.70 o 
  -5   5  13        0.31      -21.27     30.17 o 
  -4   5  13        5.68       25.00     27.85 o 
  -3   5  13      190.36      189.08     22.18 o 
  -2   5  13        3.32      -18.20     14.43 o 
  -1   5  13      531.12      550.73     45.50 o 
   0   5  13      113.69       98.35     18.56 o 
   1   5  13      531.24      576.01     46.60 o 
   2   5  13        2.72      -11.54     10.12 o 
   3   5  13      191.16      171.81     22.15 o 
   4   5  13        5.63       15.45     17.22 o 
   5   5  13        0.30      -16.22     21.54 o 
  -5   6  13        2.13      -29.05     19.36 o 
  -4   6  13        3.94       -0.17     20.30 o 
  -3   6  13        2.40       -4.68     11.51 o 
  -2   6  13      223.96      241.75     23.99 o 
  -1   6  13       65.63       44.21     10.40 o 
   0   6  13       11.80       -0.04      7.18 o 
   1   6  13       67.07       89.58     12.80 o 
   2   6  13      227.67      242.45     42.11 o 
   3   6  13        2.18        1.49     12.96 o 
   4   6  13        3.82       23.66     31.49 o 
   5   6  13        2.16        3.86     19.89 o 
  -4   7  13        7.67       25.69     17.26 o 
  -3   7  13       21.06       27.16     15.92 o 
  -2   7  13      136.02      152.63     18.30 o 
  -1   7  13       39.62       56.22     11.11 o 
   0   7  13      268.44      256.13     25.25 o 
   1   7  13       39.59       37.41     10.74 o 
   2   7  13      132.06      100.40     20.75 o 
   3   7  13       20.99       22.33     14.54 o 
   4   7  13        7.58        5.96     17.22 o 
  -4   8  13        5.50       32.56     17.41 o 
  -3   8  13        2.21        7.44     26.28 o 
  -2   8  13       57.46       59.29     13.83 o 
  -1   8  13      335.81      287.78     24.65 o 
   0   8  13      209.72      201.57     23.08 o 
   1   8  13      338.23      351.74     60.29 o 
   2   8  13       58.89       28.58     20.14 o 
   3   8  13        2.15        4.60     14.73 o 
   4   8  13        5.40       19.22     19.87 o 
  -4   9  13        3.63        5.24     16.45 o 
  -3   9  13       28.34       35.22     15.43 o 
  -2   9  13       48.67       48.00     13.53 o 
  -1   9  13        9.12       22.13     10.10 o 
   0   9  13       28.90        3.16     10.58 o 
   1   9  13        8.14      -11.59     10.38 o 
   2   9  13       49.25       37.22     14.33 o 
   3   9  13       28.28       36.33     17.89 o 
   4   9  13        3.53        3.26     30.41 o 
  -4  10  13       13.93       18.96     19.15 o 
  -3  10  13        6.89       -6.83     14.00 o 
  -2  10  13        6.85       18.94     13.01 o 
  -1  10  13        1.99      -13.60     11.36 o 
   0  10  13        0.02       -8.65     11.19 o 
   1  10  13        2.16       -3.65     11.82 o 
   2  10  13        6.21        8.36     14.85 o 
   3  10  13        6.53       26.42     21.22 o 
   4  10  13       14.15       32.47     23.45 o 
  -3  11  13       12.41       17.19     15.37 o 
  -2  11  13       55.42       78.60     16.72 o 
  -1  11  13       11.40        8.49     13.80 o 
   0  11  13        1.81        3.60     18.79 o 
   1  11  13       10.69       13.83     35.61 o 
   2  11  13       54.73       28.90     15.72 o 
   3  11  13       12.46       29.00     21.07 o 
  -3  12  13        3.21        0.13     15.25 o 
  -2  12  13       30.54       11.87     28.68 o 
  -1  12  13       51.76       66.69     18.51 o 
   0  12  13       73.45       60.97     19.29 o 
   1  12  13       51.87       47.61     17.72 o 
   2  12  13       31.07       -7.29     16.99 o 
   3  12  13        3.31       -3.37     20.67 o 
  -3  13  13        1.76      -15.52     19.41 o 
  -2  13  13        9.63       21.12     18.62 o 
  -1  13  13        0.31       17.56     20.28 o 
   0  13  13        5.96       -8.78     13.26 o 
   1  13  13        0.32       16.82     16.82 o 
   2  13  13        9.88      -13.35     25.47 o 
   3  13  13        1.68      -12.48     22.75 o 
  -2  14  13       10.45        4.79     18.24 o 
  -1  14  13       20.52        8.60     16.39 o 
   0  14  13        0.08      -16.58     18.92 o 
   1  14  13       20.89       42.14     20.01 o 
   2  14  13       10.71       28.19     28.68 o 
  -1  15  13        2.32       33.04     19.46 o 
   0  15  13        2.81       16.10     25.47 o 
   1  15  13        2.45       -6.87     33.63 o 
   0   0  14       36.96       47.96      9.51 o 
   1   0  14        1.58       -5.59      7.59 o 
   2   0  14        8.17       22.19      8.82 o 
   3   0  14      377.94      442.17     47.10 o 
   4   0  14        5.47       28.92     20.98 o 
   5   0  14        8.73       -3.53     23.23 o 
  -5   1  14        0.13      -22.78     19.42 o 
  -4   1  14       55.09       46.61     21.88 o 
  -3   1  14      193.30      173.12     19.78 o 
  -2   1  14       22.66        5.53      7.16 o 
  -1   1  14      173.53      186.56     13.08 o 
   0   1  14      172.79      219.99     17.45 o 
   1   1  14      176.75      166.39     19.67 o 
   2   1  14       24.63       28.26      8.74 o 
   3   1  14      190.95      190.95     43.27 o 
   4   1  14       55.10       23.37     19.13 o 
   5   1  14        0.12       36.10     42.04 o 
  -5   2  14        3.66       33.28     25.32 o 
  -4   2  14        5.65       12.64     19.66 o 
  -3   2  14      475.80      475.17     35.59 o 
  -2   2  14      143.91      121.48     20.99 o 
  -1   2  14      297.53      346.88     39.19 o 
   0   2  14        1.03        4.67      5.57 o 
   1   2  14      292.07      294.37     22.39 o 
   2   2  14      141.72      142.09     20.17 o 
   3   2  14      481.03      437.53     44.75 o 
   4   2  14        5.94       13.98     27.45 o 
   5   2  14        3.71       -4.32     22.50 o 
  -5   3  14        6.50        3.66     22.99 o 
  -4   3  14       10.42      -12.27     16.94 o 
  -3   3  14       37.96       30.55     12.25 o 
  -2   3  14      108.79      125.84     24.77 o 
  -1   3  14      412.31      455.78     33.46 o 
   0   3  14     1124.99     1213.49     61.72 o 
   1   3  14      414.38      382.50     27.81 o 
   2   3  14      111.83      109.70     19.42 o 
   3   3  14       38.37       45.03     17.25 o 
   4   3  14       10.33      -16.15     15.95 o 
   5   3  14        6.59       37.26     24.08 o 
  -5   4  14        4.88       36.35     38.57 o 
  -4   4  14        8.68        7.28     15.81 o 
  -3   4  14       58.13       73.20     17.49 o 
  -2   4  14       85.53       80.20     13.64 o 
  -1   4  14      197.70      220.66     19.22 o 
   0   4  14       11.01       13.20      5.82 o 
   1   4  14      199.38      246.95     25.72 o 
   2   4  14       84.33       82.45     15.30 o 
   3   4  14       58.26       66.08     16.96 o 
   4   4  14        8.97       72.80     71.34 o 
   5   4  14        4.80      -19.96     26.46 o 
  -5   5  14        2.05       -5.19     30.91 o 
  -4   5  14        0.13       -8.34     27.08 o 
  -3   5  14        8.70       14.38     13.40 o 
  -2   5  14       22.37        0.05     12.64 o 
  -1   5  14       39.16       49.90     10.57 o 
   0   5  14      163.51      167.57     15.19 o 
   1   5  14       39.77       45.62     16.11 o 
   2   5  14       20.64       32.43     15.43 o 
   3   5  14        8.40       15.08     14.06 o 
   4   5  14        0.16        0.81     16.94 o 
   5   5  14        2.10       32.18     25.16 o 
  -4   6  14        1.91      -11.45     14.19 o 
  -3   6  14       60.62       80.21     17.69 o 
  -2   6  14       76.41       90.79     23.42 o 
  -1   6  14      129.39      142.95     15.06 o 
   0   6  14       18.69       16.73      8.41 o 
   1   6  14      134.64      113.92     14.65 o 
   2   6  14       76.75       48.69     14.01 o 
   3   6  14       60.98       48.95     16.24 o 
   4   6  14        1.97       -2.71     16.32 o 
  -4   7  14       11.61       11.19     20.62 o 
  -3   7  14       21.43        0.11     13.04 o 
  -2   7  14       43.41       48.97     14.01 o 
  -1   7  14      194.54      207.81     19.96 o 
   0   7  14        3.93       -0.81      8.97 o 
   1   7  14      192.89      221.12     25.74 o 
   2   7  14       41.29       42.81     13.86 o 
   3   7  14       21.12       17.16     15.47 o 
   4   7  14       11.96       26.21     20.40 o 
  -4   8  14        4.52       10.41     15.91 o 
  -3   8  14        7.49        2.71     13.29 o 
  -2   8  14       81.87       89.76     17.13 o 
  -1   8  14       26.88       24.12     10.64 o 
   0   8  14        0.09       -1.21      9.19 o 
   1   8  14       28.18       37.17     27.82 o 
   2   8  14       83.73       71.94     28.15 o 
   3   8  14        7.78       -3.05     13.41 o 
   4   8  14        4.33        7.86     17.57 o 
  -4   9  14        4.08       -3.13     17.02 o 
  -3   9  14       55.65       67.98     17.65 o 
  -2   9  14       23.37        1.21     12.12 o 
  -1   9  14      124.08       83.30     30.04 o 
   0   9  14       44.16       24.12     12.73 o 
   1   9  14      120.78      137.22     20.34 o 
   2   9  14       23.66       19.68     17.57 o 
   3   9  14       56.21       70.47     25.18 o 
   4   9  14        4.09      -20.66     36.97 o 
  -4  10  14        0.61       -0.55     16.46 o 
  -3  10  14        2.15        9.87     24.65 o 
  -2  10  14        6.15        5.00     16.39 o 
  -1  10  14       16.16        0.55     12.47 o 
   0  10  14       22.47       21.93     12.56 o 
   1  10  14       16.54       14.86     12.89 o 
   2  10  14        5.97       40.58     15.20 o 
   3  10  14        2.34      -18.99     15.38 o 
   4  10  14        0.58        7.59     20.80 o 
  -3  11  14       35.54       53.65     18.22 o 
  -2  11  14       12.82       36.53     17.43 o 
  -1  11  14       12.69       -1.11     13.25 o 
   0  11  14       26.31       17.91     13.51 o 
   1  11  14       12.46      -11.05     12.65 o 
   2  11  14       12.18       45.08     17.58 o 
   3  11  14       35.22       -7.90     16.96 o 
  -3  12  14        9.45       27.74     20.12 o 
  -2  12  14        6.21       10.14     16.33 o 
  -1  12  14        0.12       -2.75     13.24 o 
   0  12  14       24.75        7.28     14.58 o 
   1  12  14        0.11       13.10     16.09 o 
   2  12  14        5.92       54.05     31.40 o 
   3  12  14        9.42       32.43     22.57 o 
  -2  13  14       26.12       23.09     18.59 o 
  -1  13  14       43.65       46.62     25.59 o 
   0  13  14        1.54        1.66     17.06 o 
   1  13  14       44.19        9.16     41.91 o 
   2  13  14       26.00       24.48     46.24 o 
  -2  14  14        9.64       -2.32     21.39 o 
  -1  14  14        2.27       -0.88     15.76 o 
   0  14  14       22.39       49.48     19.19 o 
   1  14  14        2.07        2.51     17.38 o 
   2  14  14        9.36       34.62     30.91 o 
  -1  15  14        9.56       21.16     18.94 o 
   0  15  14        0.58       -5.90     18.69 o 
   1  15  14        9.74       22.09     20.45 o 
   1   0  15      169.98      163.44     18.77 o 
   2   0  15       25.36       15.52     11.47 o 
   3   0  15       13.00        4.78     25.35 o 
   4   0  15        6.44       12.73     18.71 o 
   5   0  15        0.62       12.42     24.12 o 
  -5   1  15        9.01       40.39     25.37 o 
  -4   1  15        9.95       10.63     18.43 o 
  -3   1  15      158.74      133.37     25.42 o 
  -2   1  15      165.09      179.33     17.68 o 
  -1   1  15      322.89      345.53     38.61 o 
   0   1  15      858.20      970.95     49.91 o 
   1   1  15      324.95      385.70     26.16 o 
   2   1  15      160.69      183.36     17.40 o 
   3   1  15      159.35      163.24     26.75 o 
   4   1  15        9.80      -11.08     34.49 o 
   5   1  15        8.91       26.68     23.10 o 
  -5   2  15        1.21        7.64     23.60 o 
  -4   2  15       13.01       18.83     32.89 o 
  -3   2  15       97.95       89.80     15.51 o 
  -2   2  15      247.80      241.11     18.43 o 
  -1   2  15       92.72       89.56     10.10 o 
   0   2  15      675.77      650.84     34.93 o 
   1   2  15       95.37       90.81     11.51 o 
   2   2  15      243.08      238.13     27.82 o 
   3   2  15       99.30       78.14     21.03 o 
   4   2  15       13.10       20.67     52.05 o 
   5   2  15        1.19      -12.00     24.48 o 
  -5   3  15        5.09       -9.19     22.27 o 
  -4   3  15        2.13       31.24     28.19 o 
  -3   3  15       72.22       61.79     24.73 o 
  -2   3  15       56.77       44.09     11.56 o 
  -1   3  15      174.78      164.45     14.16 o 
   0   3  15      278.99      324.56     19.52 o 
   1   3  15      174.89      209.73     16.65 o 
   2   3  15       53.41       50.62     15.66 o 
   3   3  15       72.34       94.42     40.80 o 
   4   3  15        2.12       -0.28     21.39 o 
   5   3  15        5.12       24.43     25.34 o 
  -5   4  15        5.44       50.00     26.79 o 
  -4   4  15        2.44      -13.75     14.31 o 
  -3   4  15       12.93        7.85     11.39 o 
  -2   4  15       17.76       37.49     11.06 o 
  -1   4  15      537.18      549.87     52.47 o 
   0   4  15      574.40      656.43     41.35 o 
   1   4  15      535.02      533.85     43.84 o 
   2   4  15       16.52       20.08     12.06 o 
   3   4  15       12.12        7.61     13.56 o 
   4   4  15        2.47       -4.25     21.27 o 
   5   4  15        5.38       67.50     27.85 o 
  -4   5  15        5.46        1.58     16.79 o 
  -3   5  15        3.31       18.42     19.50 o 
  -2   5  15      110.43      103.96     15.53 o 
  -1   5  15       46.10       49.00     10.89 o 
   0   5  15        0.09       18.68      7.97 o 
   1   5  15       44.17       46.94     11.08 o 
   2   5  15      111.98      102.97     16.35 o 
   3   5  15        3.52       -5.16     13.11 o 
   4   5  15        5.46       23.80     17.63 o 
  -4   6  15        1.44      -23.95     15.97 o 
  -3   6  15       22.40        9.70     12.57 o 
  -2   6  15      146.11      120.83     28.60 o 
  -1   6  15      241.55      264.49     29.04 o 
   0   6  15      356.22      338.05     77.64 o 
   1   6  15      240.04      242.37     21.73 o 
   2   6  15      149.00      124.61     18.59 o 
   3   6  15       21.96       47.96     19.00 o 
   4   6  15        1.51      -15.08     16.05 o 
  -4   7  15       27.58       26.82     17.22 o 
  -3   7  15        8.01       -7.87     12.49 o 
  -2   7  15      227.85      258.04     28.87 o 
  -1   7  15      494.10      526.27     70.62 o 
   0   7  15        0.87      -13.31      8.87 o 
   1   7  15      489.98      424.59     85.68 o 
   2   7  15      228.30      176.36     21.85 o 
   3   7  15        7.75      -13.52     12.89 o 
   4   7  15       27.93       36.39     19.83 o 
  -4   8  15        3.90        6.70     17.48 o 
  -3   8  15        2.74      -15.48     15.70 o 
  -2   8  15        3.31       15.60     12.12 o 
  -1   8  15      145.43      133.98     19.28 o 
   0   8  15       61.89       64.33     22.63 o 
   1   8  15      142.23      129.02     25.22 o 
   2   8  15        3.84        8.78     12.55 o 
   3   8  15        2.77      -19.90     15.34 o 
   4   8  15        3.86       31.45     19.18 o 
  -4   9  15       49.25       80.41     21.69 o 
  -3   9  15       20.00       19.78     15.54 o 
  -2   9  15        8.86       14.31     11.96 o 
  -1   9  15      145.99       81.10     29.92 o 
   0   9  15        1.86       -5.04     11.85 o 
   1   9  15      149.73      181.82     63.55 o 
   2   9  15        8.57       16.44     12.97 o 
   3   9  15       19.49        0.76     16.30 o 
   4   9  15       49.42       48.51     31.75 o 
  -3  10  15       17.23       11.96     14.81 o 
  -2  10  15       15.55       13.80     13.37 o 
  -1  10  15       58.03       47.48     37.58 o 
   0  10  15       57.84       59.10     18.30 o 
   1  10  15       57.43       35.38     22.25 o 
   2  10  15       16.11       -9.79     14.26 o 
   3  10  15       17.40        8.98     19.25 o 
  -3  11  15        2.70       11.62     15.65 o 
  -2  11  15        6.65      -14.78     14.23 o 
  -1  11  15       18.72        4.24     13.18 o 
   0  11  15        6.23       18.49     14.42 o 
   1  11  15       20.29       40.48     20.28 o 
   2  11  15        6.92       11.34     18.27 o 
   3  11  15        2.81       -8.05     19.38 o 
  -3  12  15        0.29       -4.60     14.58 o 
  -2  12  15        6.96        5.75     16.72 o 
  -1  12  15       17.45       -6.26     13.98 o 
   0  12  15       10.99       15.11     15.73 o 
   1  12  15       17.22        0.11     16.61 o 
   2  12  15        6.64       39.26     19.24 o 
   3  12  15        0.33       37.58     32.15 o 
  -2  13  15        1.24       29.20     19.07 o 
  -1  13  15        0.95        5.85     25.96 o 
   0  13  15        8.97       14.36     15.77 o 
   1  13  15        1.04       -3.53     18.67 o 
   2  13  15        1.39      -21.50     31.16 o 
  -2  14  15        3.71        5.32     27.08 o 
  -1  14  15        7.85       15.54     17.85 o 
   0  14  15       52.86       39.26     40.92 o 
   1  14  15        8.11       47.81     42.28 o 
   2  14  15        3.78       20.03     24.97 o 
  -1  15  15        2.47       -0.51     17.83 o 
   0  15  15        0.86        6.33     17.46 o 
   1  15  15        2.67        1.06     19.83 o 
   0   0  16     3815.89     4015.90    395.38 o 
   1   0  16       33.03       35.21      9.35 o 
   2   0  16       74.80       77.66     20.58 o 
   3   0  16       94.40       20.92     26.33 o 
   4   0  16        9.05       23.99     20.26 o 
   5   0  16        2.04       32.01     25.31 o 
  -5   1  16        0.46       26.06     26.12 o 
  -4   1  16        8.23       -1.16     18.62 o 
  -3   1  16       55.60       53.89     19.13 o 
  -2   1  16       64.23       65.45     12.12 o 
  -1   1  16       21.00       19.02      7.00 o 
   0   1  16      313.08      356.68     24.87 o 
   1   1  16       22.40       31.99      8.70 o 
   2   1  16       64.14       63.06     16.90 o 
   3   1  16       57.90       30.02     39.32 o 
   4   1  16        8.32       28.02     20.65 o 
   5   1  16        0.44       25.18     23.21 o 
  -5   2  16        3.68       37.15     25.36 o 
  -4   2  16        9.04       -2.17     25.35 o 
  -3   2  16       48.41       42.25     26.06 o 
  -2   2  16      281.74      259.02     23.25 o 
  -1   2  16       35.78       52.76      8.81 o 
   0   2  16      173.13      176.10     16.95 o 
   1   2  16       37.82       40.73      9.10 o 
   2   2  16      285.52      288.74     33.75 o 
   3   2  16       48.51       74.91     19.85 o 
   4   2  16        8.69      -12.78     18.39 o 
   5   2  16        3.69       -2.51     21.40 o 
  -5   3  16        2.85      -10.81     28.31 o 
  -4   3  16       19.64       18.84     19.62 o 
  -3   3  16      110.62       99.34     17.10 o 
  -2   3  16      498.94      476.80     30.78 o 
  -1   3  16       18.86       13.77      7.55 o 
   0   3  16      120.87      112.97     28.03 o 
   1   3  16       17.98       24.48     11.97 o 
   2   3  16      499.73      486.03     44.50 o 
   3   3  16      110.05      123.75     24.91 o 
   4   3  16       19.72       22.24     39.19 o 
   5   3  16        2.84       -4.50     25.00 o 
  -4   4  16        8.78      -20.10     27.45 o 
  -3   4  16       37.70       43.67     16.50 o 
  -2   4  16      462.08      508.60     49.49 o 
  -1   4  16      186.46      194.54     15.68 o 
   0   4  16       77.80      102.22     12.60 o 
   1   4  16      189.05      206.21     68.12 o 
   2   4  16      460.70      421.43     89.14 o 
   3   4  16       37.93       33.60     18.05 o 
   4   4  16        8.51       15.42     19.82 o 
  -4   5  16        1.60       19.62     17.22 o 
  -3   5  16       14.47       15.09     13.64 o 
  -2   5  16       43.26       51.78     13.31 o 
  -1   5  16       44.67       51.53     10.99 o 
   0   5  16        1.01        4.02      9.63 o 
   1   5  16       41.83       46.50     14.01 o 
   2   5  16       43.79       43.28     22.27 o 
   3   5  16       13.46       -2.69     13.38 o 
   4   5  16        1.63        6.62     18.59 o 
  -4   6  16        3.06       17.15     19.16 o 
  -3   6  16        6.01        1.66     12.33 o 
  -2   6  16       79.48       85.94     15.37 o 
  -1   6  16       45.55       41.54     11.18 o 
   0   6  16      137.02      120.60     17.38 o 
   1   6  16       41.55       27.23     20.03 o 
   2   6  16       79.42       98.04     20.60 o 
   3   6  16        5.92       14.32     15.31 o 
   4   6  16        2.99      -18.46     16.57 o 
  -4   7  16       18.17       13.39     30.79 o 
  -3   7  16        0.15       10.03     14.32 o 
  -2   7  16       56.21       75.73     14.70 o 
  -1   7  16      115.01       94.64     14.81 o 
   0   7  16        9.36        8.41     10.80 o 
   1   7  16      113.67      122.63     19.23 o 
   2   7  16       55.71       54.34     28.81 o 
   3   7  16        0.14       10.45     15.01 o 
   4   7  16       18.05      -10.26     18.91 o 
  -4   8  16        3.62       25.56     18.33 o 
  -3   8  16       16.15       11.88     14.81 o 
  -2   8  16       85.54      104.15     17.66 o 
  -1   8  16      122.99      121.44     18.69 o 
   0   8  16      184.85      181.47     24.36 o 
   1   8  16      122.13       93.26     43.64 o 
   2   8  16       85.66       81.49     17.92 o 
   3   8  16       15.89       21.18     15.30 o 
   4   8  16        3.42       -7.98     18.56 o 
  -4   9  16        3.08        2.45     17.16 o 
  -3   9  16       10.87       42.26     25.70 o 
  -2   9  16       24.91       46.04     14.76 o 
  -1   9  16       23.96        3.23     15.95 o 
   0   9  16       25.63       53.01     15.49 o 
   1   9  16       24.50       25.93     14.33 o 
   2   9  16       24.32       48.75     24.36 o 
   3   9  16       10.61       -0.09     15.86 o 
   4   9  16        3.04       38.11     20.19 o 
  -3  10  16       18.10        2.55     14.46 o 
  -2  10  16       14.34       10.25     33.50 o 
  -1  10  16       13.73       17.07     13.31 o 
   0  10  16        2.65        4.25     14.39 o 
   1  10  16       14.40        7.28     14.61 o 
   2  10  16       14.15        7.34     17.93 o 
   3  10  16       17.89       30.42     17.84 o 
  -3  11  16        1.02      -12.67     15.52 o 
  -2  11  16       78.97       82.08     21.27 o 
  -1  11  16        4.70        3.80     16.69 o 
   0  11  16       72.16       68.71     18.88 o 
   1  11  16        5.17       -6.92     20.77 o 
   2  11  16       79.66       73.73     22.38 o 
   3  11  16        0.97       10.83     21.18 o 
  -3  12  16        3.29       -0.68     19.62 o 
  -2  12  16       56.99       16.40     18.32 o 
  -1  12  16        5.10       16.15     22.01 o 
   0  12  16        0.03        3.74     15.82 o 
   1  12  16        4.94       43.61     18.77 o 
   2  12  16       57.85       81.68     28.31 o 
   3  12  16        3.27       44.01     30.91 o 
  -2  13  16        3.84       14.79     18.04 o 
  -1  13  16        2.34        5.55     16.58 o 
   0  13  16       15.29       19.77     16.83 o 
   1  13  16        2.33       -2.98     18.24 o 
   2  13  16        4.00       13.45     21.33 o 
  -1  14  16        5.61       15.69     18.54 o 
   0  14  16       21.46       30.79     18.71 o 
   1  14  16        5.62       10.78     19.29 o 
   0  15  16        2.52       -1.16     18.16 o 
   1   0  17       15.42       12.27      8.65 o 
   2   0  17        1.23        4.64      9.07 o 
   3   0  17        0.10      -21.28     14.18 o 
   4   0  17        0.02      -18.80     18.41 o 
   5   0  17        5.00       33.62     24.51 o 
  -5   1  17        1.17       -5.32     23.40 o 
  -4   1  17       16.02       38.41     40.55 o 
  -3   1  17       58.66       48.58     25.47 o 
  -2   1  17       35.15       39.02     11.21 o 
  -1   1  17       69.70       73.63      9.50 o 
   0   1  17       63.21       77.46     10.78 o 
   1   1  17       66.00       61.52     10.84 o 
   2   1  17       34.58       28.15     14.00 o 
   3   1  17       59.11       40.41     45.25 o 
   4   1  17       15.84       41.73     22.46 o 
   5   1  17        1.14       -1.72     22.30 o 
  -4   2  17        3.39       44.54     22.87 o 
  -3   2  17      141.87      134.38     18.29 o 
  -2   2  17      124.94      140.75     33.23 o 
  -1   2  17       55.06       43.95      8.83 o 
   0   2  17        0.06       -3.59      6.66 o 
   1   2  17       56.24       60.38     10.26 o 
   2   2  17      128.42      133.16     28.31 o 
   3   2  17      140.18      107.65     23.58 o 
   4   2  17        3.34       -4.11     18.67 o 
  -4   3  17       51.53       34.88     30.79 o 
  -3   3  17       12.61       22.23     13.16 o 
  -2   3  17      158.73      186.63     22.31 o 
  -1   3  17      158.28      174.74     14.75 o 
   0   3  17      317.13      333.87     24.49 o 
   1   3  17      157.21      161.61     20.45 o 
   2   3  17      163.57      185.24     35.48 o 
   3   3  17       12.57        5.59     16.25 o 
   4   3  17       50.61       19.89     20.14 o 
  -4   4  17        9.71      -15.12     19.41 o 
  -3   4  17       53.23       48.59     32.02 o 
  -2   4  17      226.82      205.21     20.77 o 
  -1   4  17       13.34        8.03      7.90 o 
   0   4  17      343.45      376.92     55.29 o 
   1   4  17       13.59       16.41     12.13 o 
   2   4  17      230.63      185.46     25.35 o 
   3   4  17       53.31       23.51     23.61 o 
   4   4  17        9.62       32.70     22.15 o 
  -4   5  17        9.07        9.61     16.81 o 
  -3   5  17       46.46       30.95     52.79 o 
  -2   5  17       59.10       49.63     13.68 o 
  -1   5  17      168.77      181.83     31.14 o 
   0   5  17       21.34       38.59     11.90 o 
   1   5  17      168.84      152.04     21.20 o 
   2   5  17       59.82       77.40     17.62 o 
   3   5  17       46.71       34.83     18.02 o 
   4   5  17        8.98       -4.77     20.18 o 
  -4   6  17        0.63       18.91     21.02 o 
  -3   6  17       30.30       43.15     20.83 o 
  -2   6  17       84.66       77.86     15.26 o 
  -1   6  17       29.05       26.31     10.77 o 
   0   6  17        5.46       30.34     11.83 o 
   1   6  17       29.43       33.75     13.78 o 
   2   6  17       84.29       81.00     16.67 o 
   3   6  17       30.42       17.36     14.75 o 
   4   6  17        0.59      -31.53     21.02 o 
  -4   7  17        8.21       25.39     19.26 o 
  -3   7  17        1.97       13.87     15.79 o 
  -2   7  17       44.28       18.95     25.20 o 
  -1   7  17      320.46      388.50     28.42 o 
   0   7  17       23.00       33.69     13.97 o 
   1   7  17      327.22      276.54     32.30 o 
   2   7  17       43.61       34.45     29.92 o 
   3   7  17        1.91       14.02     16.58 o 
   4   7  17        8.02      -25.67     17.78 o 
  -4   8  17       10.52       -1.82     21.14 o 
  -3   8  17        2.28        1.73     14.43 o 
  -2   8  17       30.86       45.95     13.98 o 
  -1   8  17       14.87       28.42     14.54 o 
   0   8  17      248.66      223.77     27.09 o 
   1   8  17       14.90       17.62     31.16 o 
   2   8  17       30.14       35.35     18.47 o 
   3   8  17        2.23        7.74     16.46 o 
   4   8  17       10.62       20.63     19.51 o 
  -4   9  17        5.63       19.31     27.08 o 
  -3   9  17        0.85       -2.86     23.05 o 
  -2   9  17       42.23       32.19     15.34 o 
  -1   9  17       11.49      -17.42     11.61 o 
   0   9  17       13.64        0.12     12.92 o 
   1   9  17       11.45        2.87     13.02 o 
   2   9  17       41.19       34.40     17.41 o 
   3   9  17        0.79        0.06     23.82 o 
   4   9  17        5.44       18.26     20.23 o 
  -3  10  17        1.18        2.90     17.35 o 
  -2  10  17       40.52       41.80     18.39 o 
  -1  10  17       28.92       11.95     14.36 o 
   0  10  17       36.57       58.83     16.93 o 
   1  10  17       28.11       20.31     15.74 o 
   2  10  17       39.61       59.82     20.91 o 
   3  10  17        1.20       -0.06     19.07 o 
  -3  11  17        2.32        7.06     15.50 o 
  -2  11  17        8.05        9.72     16.37 o 
  -1  11  17       47.53       28.83     31.28 o 
   0  11  17       16.49       72.86     19.56 o 
   1  11  17       46.54       37.56     17.43 o 
   2  11  17        7.99       47.46     19.35 o 
   3  11  17        2.30      -21.87     18.27 o 
  -2  12  17       11.81       17.42     17.73 o 
  -1  12  17        7.49       -8.96     18.17 o 
   0  12  17        0.80        7.70     15.07 o 
   1  12  17        7.08       25.60     17.44 o 
   2  12  17       11.73       26.82     20.05 o 
  -2  13  17        7.87       14.33     18.43 o 
  -1  13  17       14.99        3.26     17.46 o 
   0  13  17       30.99       30.11     17.91 o 
   1  13  17       14.89       26.01     19.61 o 
   2  13  17        7.91        3.41     20.14 o 
  -1  14  17        0.54       28.66     20.38 o 
   0  14  17        7.60       39.42     21.02 o 
   1  14  17        0.51        4.40     19.78 o 
   0   0  18      276.12      310.47     36.22 o 
   1   0  18      203.43      221.10     28.98 o 
   2   0  18        0.41      -15.52     12.28 o 
   3   0  18       68.10       50.12     43.40 o 
   4   0  18        0.28      -14.46     24.23 o 
  -4   1  18       24.19        2.54     21.08 o 
  -3   1  18       20.45       14.88     17.46 o 
  -2   1  18       39.47       69.27     13.07 o 
  -1   1  18       23.11       18.74      8.96 o 
   0   1  18        5.25       17.83      6.65 o 
   1   1  18       22.69       35.42      9.54 o 
   2   1  18       40.58       52.31     16.87 o 
   3   1  18       19.76       27.71     16.45 o 
   4   1  18       24.39       16.85     23.74 o 
  -4   2  18        1.09       46.07     22.18 o 
  -3   2  18        3.94      -23.30     21.76 o 
  -2   2  18      130.02      134.93     23.64 o 
  -1   2  18      111.39      127.52     22.77 o 
   0   2  18       14.46        7.09      7.73 o 
   1   2  18      112.39      130.54     14.49 o 
   2   2  18      131.29      124.29     21.58 o 
   3   2  18        4.11       -5.86     16.35 o 
   4   2  18        1.06       26.66     22.19 o 
  -4   3  18       55.18       41.77     25.11 o 
  -3   3  18       16.06       14.54     12.54 o 
  -2   3  18       53.58       46.03     12.66 o 
  -1   3  18      203.27      170.88     15.05 o 
   0   3  18       76.67      101.85     13.12 o 
   1   3  18      201.63      217.84     34.12 o 
   2   3  18       55.47       46.96     31.53 o 
   3   3  18       15.92       16.14     16.66 o 
   4   3  18       55.51       93.05     26.42 o 
  -4   4  18        2.75       41.85     44.88 o 
  -3   4  18       57.33       83.26     33.24 o 
  -2   4  18       11.81        0.50      9.34 o 
  -1   4  18      115.87      130.82     22.70 o 
   0   4  18      106.65      142.60     17.41 o 
   1   4  18      112.59      122.13     41.79 o 
   2   4  18       12.73       39.34     15.83 o 
   3   4  18       57.50       53.78     20.40 o 
   4   4  18        2.91       12.35     20.07 o 
  -4   5  18       14.85       35.88     17.67 o 
  -3   5  18        9.82       -7.36     13.89 o 
  -2   5  18       63.05       62.19     19.73 o 
  -1   5  18       79.36      104.74     18.50 o 
   0   5  18        0.03       21.95     11.33 o 
   1   5  18       80.93       98.41     17.91 o 
   2   5  18       62.03       70.40     18.79 o 
   3   5  18        9.76       -9.41     15.06 o 
   4   5  18       15.04       40.86     34.12 o 
  -4   6  18        3.81        1.83     17.37 o 
  -3   6  18       13.68       23.19     15.01 o 
  -2   6  18       64.59       64.03     28.96 o 
  -1   6  18       91.12       84.24     14.67 o 
   0   6  18       21.29       20.52     13.03 o 
   1   6  18       86.38       99.36     18.59 o 
   2   6  18       64.01       41.10     16.52 o 
   3   6  18       13.44       27.33     19.78 o 
   4   6  18        3.85      -12.98     40.18 o 
  -4   7  18        3.63        2.22     18.35 o 
  -3   7  18       20.18        3.10     18.73 o 
  -2   7  18       21.78       38.38     13.61 o 
  -1   7  18       36.18       48.65     15.02 o 
   0   7  18      143.88      190.68     23.85 o 
   1   7  18       36.48       18.71     29.80 o 
   2   7  18       22.32       10.15     13.61 o 
   3   7  18       20.83       15.56     16.54 o 
   4   7  18        3.60       44.68     38.72 o 
  -4   8  18       27.24        9.56     17.56 o 
  -3   8  18        1.63       19.10     32.04 o 
  -2   8  18       30.78       27.28     13.84 o 
  -1   8  18       41.00       55.05     16.40 o 
   0   8  18       15.32       -1.12     12.15 o 
   1   8  18       41.00       14.07     12.99 o 
   2   8  18       29.31       50.25     17.64 o 
   3   8  18        1.57       -0.17     15.30 o 
   4   8  18       27.63       35.00     27.77 o 
  -3   9  18        2.90       15.24     15.40 o 
  -2   9  18       14.93        4.37     14.68 o 
  -1   9  18       37.89       21.49     16.44 o 
   0   9  18       54.75       44.32     16.22 o 
   1   9  18       37.65       53.68     36.97 o 
   2   9  18       14.12       18.59     17.22 o 
   3   9  18        2.93       -3.88     20.07 o 
  -3  10  18        3.50       -5.74     14.51 o 
  -2  10  18       25.99       20.80     17.34 o 
  -1  10  18       50.54       31.26     24.60 o 
   0  10  18       15.03       -8.58     16.44 o 
   1  10  18       49.57       16.14     15.15 o 
   2  10  18       25.29       33.45     18.88 o 
   3  10  18        3.42       29.71     34.99 o 
  -3  11  18        1.09       45.47     20.63 o 
  -2  11  18       16.43       24.96     16.29 o 
  -1  11  18       36.26       15.89     18.05 o 
   0  11  18        0.50       -4.15     20.03 o 
   1  11  18       36.62        8.22     15.20 o 
   2  11  18       16.49       20.35     20.06 o 
   3  11  18        1.24       25.83     23.05 o 
  -2  12  18        0.67        3.94     35.73 o 
  -1  12  18        6.81       12.65     19.29 o 
   0  12  18       21.77       57.12     19.79 o 
   1  12  18        7.05      -11.64     17.39 o 
   2  12  18        0.75       -0.06     19.57 o 
  -2  13  18        8.14       -2.00     17.88 o 
  -1  13  18        1.80       -0.73     15.92 o 
   0  13  18       25.50       50.70     20.12 o 
   1  13  18        1.84       -5.93     17.82 o 
   2  13  18        8.14       36.45     23.33 o 
  -1  14  18        0.47        7.78     17.60 o 
   0  14  18       13.45      -20.40     17.74 o 
   1  14  18        0.46        8.01     21.51 o 
   1   0  19       83.28       80.88     12.82 o 
   2   0  19        0.31       11.13     22.01 o 
   3   0  19       32.70       34.48     18.53 o 
   4   0  19       10.56      -26.28     17.52 o 
  -4   1  19       38.05       38.08     29.18 o 
  -3   1  19       11.05       22.76     18.92 o 
  -2   1  19       81.37       47.24     17.13 o 
  -1   1  19        8.18        8.47     12.19 o 
   0   1  19        1.76        5.43     10.95 o 
   1   1  19        6.91        9.60     14.27 o 
   2   1  19       82.16       56.90     17.74 o 
   3   1  19       11.21        8.14     17.91 o 
   4   1  19       38.35       30.94     21.74 o 
  -4   2  19       21.61       47.72     23.25 o 
  -3   2  19       31.55       40.76     20.07 o 
  -2   2  19       24.50       36.03     12.09 o 
  -1   2  19       49.71       36.22     11.12 o 
   0   2  19      335.68      339.58     27.02 o 
   1   2  19       47.80       58.73     14.20 o 
   2   2  19       23.55       15.74     14.07 o 
   3   2  19       31.99       35.85     20.49 o 
   4   2  19       21.56        6.14     21.86 o 
  -4   3  19       32.54       36.39     22.79 o 
  -3   3  19        4.54        4.99     18.12 o 
  -2   3  19       59.78       51.19     13.77 o 
  -1   3  19        9.56       15.22      7.77 o 
   0   3  19        9.85       13.23     17.98 o 
   1   3  19        9.47       13.14     12.22 o 
   2   3  19       61.15      120.62     21.26 o 
   3   3  19        4.61       -1.53     16.26 o 
   4   3  19       32.78       48.31     27.32 o 
  -4   4  19        6.40       27.61     23.89 o 
  -3   4  19       21.78       39.44     14.23 o 
  -2   4  19       72.05       44.60     13.09 o 
  -1   4  19        8.65       24.07     12.44 o 
   0   4  19       52.22       75.31     15.54 o 
   1   4  19        8.95       -7.40     12.24 o 
   2   4  19       70.69       76.06     19.32 o 
   3   4  19       22.23       13.53     19.29 o 
   4   4  19        6.53       29.77     23.09 o 
  -4   5  19        7.15       -3.95     22.20 o 
  -3   5  19        1.64       17.68     13.62 o 
  -2   5  19       39.05       29.72     15.38 o 
  -1   5  19       42.36       52.84     12.77 o 
   0   5  19      233.54      247.02     38.82 o 
   1   5  19       44.23       36.97     14.42 o 
   2   5  19       39.17       64.12     18.27 o 
   3   5  19        1.64       11.42     18.41 o 
   4   5  19        7.08       21.85     51.06 o 
  -4   6  19        7.55       22.42     31.77 o 
  -3   6  19        4.61       26.54     16.23 o 
  -2   6  19       58.04       86.64     16.27 o 
  -1   6  19       54.20       45.44     12.79 o 
   0   6  19       61.15       26.78     12.67 o 
   1   6  19       52.17       29.77     13.72 o 
   2   6  19       58.30       64.85     19.75 o 
   3   6  19        4.76       15.69     20.28 o 
   4   6  19        7.40       31.40     29.55 o 
  -4   7  19        0.73       -3.14     18.16 o 
  -3   7  19        1.56       17.13     16.17 o 
  -2   7  19       24.91       29.53     15.83 o 
  -1   7  19       66.97       52.98     16.15 o 
   0   7  19       44.70       43.17     46.36 o 
   1   7  19       69.26       58.79     23.37 o 
   2   7  19       25.69       31.40     17.22 o 
   3   7  19        1.66       -8.96     15.06 o 
   4   7  19        0.72        9.59     21.87 o 
  -3   8  19        2.00      -15.63     13.39 o 
  -2   8  19        5.10       31.51     14.32 o 
  -1   8  19        3.01       21.61     14.73 o 
   0   8  19      294.82      300.53     50.07 o 
   1   8  19        2.86       -7.73     13.48 o 
   2   8  19        4.81        8.82     17.14 o 
   3   8  19        2.10       -7.60     16.05 o 
  -3   9  19       15.32       18.32     25.77 o 
  -2   9  19        3.53        6.13     15.45 o 
  -1   9  19        5.72       10.73     14.85 o 
   0   9  19       75.37       50.32     17.31 o 
   1   9  19        5.83       14.69     14.77 o 
   2   9  19        3.91       -8.47     17.32 o 
   3   9  19       15.37      -13.35     20.55 o 
  -3  10  19        2.53       29.55     17.41 o 
  -2  10  19        0.14       -2.72     21.88 o 
  -1  10  19        6.27      -18.70     12.47 o 
   0  10  19      136.60      111.98     21.54 o 
   1  10  19        5.99        1.74     15.95 o 
   2  10  19        0.10       22.32     17.40 o 
   3  10  19        2.68       -1.78     20.33 o 
  -2  11  19        7.71       -0.16     16.25 o 
  -1  11  19       24.49        1.39     39.07 o 
   0  11  19        3.51      -14.91     15.02 o 
   1  11  19       25.20       21.54     21.39 o 
   2  11  19        7.98       -2.16     19.37 o 
  -2  12  19        2.72       -2.06     23.99 o 
  -1  12  19        7.08      -12.62     15.57 o 
   0  12  19        0.01       17.48     17.10 o 
   1  12  19        7.17       26.20     24.11 o 
   2  12  19        2.75        9.52     19.72 o 
  -1  13  19        0.80      -13.46     18.38 o 
   0  13  19        4.85       36.27     27.32 o 
   1  13  19        0.94       -5.01     21.88 o 
   0  14  19        1.27       16.65     19.37 o 
   0   0  20      157.96      156.77     29.92 o 
   1   0  20        6.82        3.54      9.57 o 
   2   0  20        8.84       -2.57     18.17 o 
   3   0  20        0.69       30.56     18.45 o 
   4   0  20       10.87        5.74     26.46 o 
  -4   1  20       28.94       26.19     22.04 o 
  -3   1  20       13.63       14.65     17.05 o 
  -2   1  20       15.44       19.04     11.12 o 
  -1   1  20      413.65      453.27     32.48 o 
   0   1  20       11.34       -1.54     10.85 o 
   1   1  20      415.36      434.18     32.19 o 
   2   1  20       15.30        3.36     13.63 o 
   3   1  20       13.39       10.65     42.41 o 
   4   1  20       29.09       27.38     21.98 o 
  -4   2  20        2.89       -0.91     29.30 o 
  -3   2  20       10.84      -10.94     15.74 o 
  -2   2  20        1.86        3.48     10.68 o 
  -1   2  20       39.62       31.00     10.53 o 
   0   2  20        6.68       13.93     11.00 o 
   1   2  20       38.37       30.61     12.48 o 
   2   2  20        1.57      -16.53     11.78 o 
   3   2  20       11.17       -8.85     16.09 o 
   4   2  20        2.89        7.46     33.63 o 
  -4   3  20       52.22       75.10     26.79 o 
  -3   3  20       61.62       54.41     24.11 o 
  -2   3  20       36.58       36.66     12.87 o 
  -1   3  20      396.34      413.97     56.00 o 
   0   3  20       21.16       13.99      9.74 o 
   1   3  20      399.21      371.17     60.58 o 
   2   3  20       35.90       41.02     16.26 o 
   3   3  20       61.37       41.45     20.17 o 
   4   3  20       52.06       32.66     23.45 o 
  -4   4  20        5.41       32.51     24.29 o 
  -3   4  20        3.63       -1.26     12.21 o 
  -2   4  20       14.91       15.07     11.72 o 
  -1   4  20       22.30       15.97     11.38 o 
   0   4  20        1.59       23.20     12.25 o 
   1   4  20       23.01       34.73     14.76 o 
   2   4  20       14.31       -6.38     14.95 o 
   3   4  20        3.49        3.70     17.13 o 
   4   4  20        5.25      -11.70     19.94 o 
  -4   5  20        9.53       34.96     24.72 o 
  -3   5  20        4.08        7.92     21.74 o 
  -2   5  20       28.62       25.80     12.59 o 
  -1   5  20      278.01      272.39     41.93 o 
   0   5  20       49.98       44.77     34.74 o 
   1   5  20      279.06      232.77     33.38 o 
   2   5  20       27.23       12.96     15.74 o 
   3   5  20        3.83       -6.03     16.90 o 
   4   5  20        9.32       31.01     22.22 o 
  -4   6  20        1.63       36.48     25.08 o 
  -3   6  20        8.96       11.44     18.23 o 
  -2   6  20        0.55      -18.42     12.28 o 
  -1   6  20       56.54       69.26     13.94 o 
   0   6  20        6.27       -4.34     12.03 o 
   1   6  20       56.70       57.94     16.69 o 
   2   6  20        0.47       10.00     16.09 o 
   3   6  20        9.08        8.54     19.17 o 
   4   6  20        1.62       43.32     26.37 o 
  -4   7  20        2.15        7.88     18.35 o 
  -3   7  20        1.63      -19.65     17.80 o 
  -2   7  20        0.04        0.04     12.86 o 
  -1   7  20       11.94        4.38     13.72 o 
   0   7  20       13.67       -5.10     12.22 o 
   1   7  20       13.15       22.94     14.77 o 
   2   7  20        0.06       -0.31     15.47 o 
   3   7  20        1.71       21.10     19.79 o 
   4   7  20        2.12      -10.38     21.12 o 
  -3   8  20       43.78       56.58     44.01 o 
  -2   8  20       16.01       27.65     13.97 o 
  -1   8  20        3.02       31.19     18.79 o 
   0   8  20        0.25       25.17     14.01 o 
   1   8  20        3.19        1.21     14.60 o 
   2   8  20       16.21        2.81     16.51 o 
   3   8  20       43.64       46.58     22.22 o 
  -3   9  20        4.68       -9.40     18.18 o 
  -2   9  20       21.55       55.43     19.62 o 
  -1   9  20        0.97       -9.92     16.20 o 
   0   9  20       19.32       24.83     16.14 o 
   1   9  20        0.83       12.50     15.45 o 
   2   9  20       21.85       32.78     19.27 o 
   3   9  20        4.74       32.95     21.55 o 
  -3  10  20        6.79        1.56     33.38 o 
  -2  10  20        6.20       63.61     20.95 o 
  -1  10  20       15.39       25.44     23.49 o 
   0  10  20        0.12       -0.19     15.27 o 
   1  10  20       15.75       25.66     16.68 o 
   2  10  20        6.44       15.11     20.17 o 
   3  10  20        6.84       -8.23     22.50 o 
  -2  11  20       12.30        0.22     20.40 o 
  -1  11  20        6.06      -12.59     15.98 o 
   0  11  20        7.48       -7.03     15.87 o 
   1  11  20        5.79        1.42     17.48 o 
   2  11  20       12.17        9.39     19.17 o 
  -2  12  20        3.72      -20.56     27.20 o 
  -1  12  20       18.83        1.41     29.05 o 
   0  12  20        0.40       -8.39     17.21 o 
   1  12  20       19.29      -25.24     18.01 o 
   2  12  20        3.62       12.43     27.57 o 
  -1  13  20       23.01       12.84     19.60 o 
   0  13  20        0.43       18.39     18.96 o 
   1  13  20       23.39       15.87     34.12 o 
   1   0  21       20.41        7.67      9.73 o 
   2   0  21       17.27       -1.78     14.04 o 
   3   0  21        4.22       17.66     17.05 o 
   4   0  21        1.76       11.44     20.80 o 
  -4   1  21        3.85       13.74     20.48 o 
  -3   1  21        1.47       -1.69     18.09 o 
  -2   1  21        9.56       -7.44     24.60 o 
  -1   1  21      189.34      241.14     21.15 o 
   0   1  21        0.42      -11.36     11.09 o 
   1   1  21      187.20      205.88     35.11 o 
   2   1  21        9.19       31.13     16.15 o 
   3   1  21        1.61        7.23     17.39 o 
   4   1  21        3.81       17.23     20.94 o 
  -4   2  21        2.46        4.24     19.92 o 
  -3   2  21        1.26       12.24     19.37 o 
  -2   2  21       32.19       44.95     12.95 o 
  -1   2  21      108.85      128.79     20.62 o 
   0   2  21       12.39       16.90     10.92 o 
   1   2  21      110.32      125.40     20.28 o 
   2   2  21       32.32       59.73     28.56 o 
   3   2  21        1.29      -22.26     14.84 o 
   4   2  21        2.53       21.26     21.90 o 
  -4   3  21       15.66       58.05     25.91 o 
  -3   3  21       12.19        0.90     17.87 o 
  -2   3  21       22.81       42.82     13.03 o 
  -1   3  21       94.58       65.20     37.71 o 
   0   3  21      159.94      170.11     17.98 o 
   1   3  21       94.59       88.75     18.33 o 
   2   3  21       22.52       19.56     16.33 o 
   3   3  21       12.56       22.99     18.49 o 
   4   3  21       15.82       17.49     23.04 o 
  -4   4  21        8.30       -1.25     21.90 o 
  -3   4  21        7.90       -2.72     13.09 o 
  -2   4  21       36.16       38.66     19.78 o 
  -1   4  21      111.62      113.56     16.21 o 
   0   4  21        0.01       -2.57     11.68 o 
   1   4  21      114.70       76.48     18.38 o 
   2   4  21       34.77       59.05     18.94 o 
   3   4  21        7.86      -12.83     22.13 o 
   4   4  21        8.49       18.41     22.55 o 
  -4   5  21        5.75       -9.28     23.11 o 
  -3   5  21        1.25       21.08     20.21 o 
  -2   5  21       73.78      114.54     20.55 o 
  -1   5  21      107.97       80.97     15.22 o 
   0   5  21        8.68        1.34     22.87 o 
   1   5  21      106.52      121.07     24.97 o 
   2   5  21       73.33       53.97     19.29 o 
   3   5  21        1.26        2.50     25.22 o 
   4   5  21        5.81       15.52     33.75 o 
  -4   6  21        2.21        0.71     24.29 o 
  -3   6  21        9.74        5.29     13.31 o 
  -2   6  21       10.06       31.58     16.57 o 
  -1   6  21       37.81       38.13     16.51 o 
   0   6  21      150.28      255.20    100.39 o 
   1   6  21       36.69       28.28     13.89 o 
   2   6  21        9.43        3.55     15.95 o 
   3   6  21        9.61       31.04     21.51 o 
   4   6  21        2.32        4.27     22.80 o 
  -3   7  21       19.92       30.46     18.11 o 
  -2   7  21        4.16       -9.94     12.40 o 
  -1   7  21       16.69       13.70     14.45 o 
   0   7  21       33.68       34.30     16.17 o 
   1   7  21       16.04       16.94     15.99 o 
   2   7  21        3.93       12.08     16.54 o 
   3   7  21       19.65        0.38     19.37 o 
  -3   8  21        1.04       20.03     27.20 o 
  -2   8  21        5.54       37.36     18.29 o 
  -1   8  21       23.94      -10.58     17.31 o 
   0   8  21      152.92      125.00     37.96 o 
   1   8  21       22.69       12.24     14.91 o 
   2   8  21        5.51       13.44     18.42 o 
   3   8  21        0.98       -3.87     21.15 o 
  -3   9  21       25.13       -4.88     17.74 o 
  -2   9  21       11.72       -0.41     15.37 o 
  -1   9  21       15.16       34.85     33.50 o 
   0   9  21       19.58       32.23     16.57 o 
   1   9  21       15.38        1.28     14.78 o 
   2   9  21       11.58        1.72     19.19 o 
   3   9  21       24.84        0.33     21.65 o 
  -2  10  21        8.11        2.42     16.95 o 
  -1  10  21       34.26       66.16     19.90 o 
   0  10  21        5.73       23.74     15.91 o 
   1  10  21       33.82       42.15     20.20 o 
   2  10  21        8.35       -3.93     17.46 o 
  -2  11  21        7.43        2.13     18.98 o 
  -1  11  21        5.76       -0.21     16.93 o 
   0  11  21        0.47       12.23     18.06 o 
   1  11  21        5.52       -3.16     17.54 o 
   2  11  21        7.38        7.83     20.17 o 
  -1  12  21        1.41      -19.22     15.48 o 
   0  12  21        0.10        9.29     22.25 o 
   1  12  21        1.31       29.47     20.35 o 
   0  13  21        2.83        4.96     17.87 o 
   0   0  22        0.21       17.80     17.80 o 
   1   0  22       34.52       18.06     11.77 o 
   2   0  22       23.57       63.85     19.32 o 
   3   0  22        2.30        4.50     18.02 o 
   4   0  22       15.55       -6.47     19.81 o 
  -4   1  22       17.26       64.87     25.21 o 
  -3   1  22       14.68       -0.53     31.16 o 
  -2   1  22        4.82       10.37     19.66 o 
  -1   1  22        1.15       -6.20     11.74 o 
   0   1  22        0.13       12.69     13.06 o 
   1   1  22        1.18       -7.29     12.24 o 
   2   1  22        4.30        7.51     20.40 o 
   3   1  22       14.82       10.08     18.02 o 
   4   1  22       17.14        6.45     21.04 o 
  -4   2  22       12.84        9.41     23.48 o 
  -3   2  22        0.39       -4.82     16.87 o 
  -2   2  22       30.39        9.03     11.49 o 
  -1   2  22       62.68       46.63     15.20 o 
   0   2  22       76.91       66.18     13.31 o 
   1   2  22       62.88       35.10     13.98 o 
   2   2  22       30.91       51.01     17.74 o 
   3   2  22        0.36       19.06     18.45 o 
   4   2  22       12.79       13.44     22.11 o 
  -4   3  22        9.76        2.89     21.85 o 
  -3   3  22       12.34       19.15     20.58 o 
  -2   3  22        4.92      -11.44     10.92 o 
  -1   3  22       53.83       93.07     28.07 o 
   0   3  22        0.01       -4.96     11.09 o 
   1   3  22       56.90       34.74     15.68 o 
   2   3  22        5.00      -11.03     15.12 o 
   3   3  22       12.51       18.90     18.61 o 
   4   3  22        9.74        1.06     21.93 o 
  -4   4  22        0.43        9.83     23.14 o 
  -3   4  22        1.83       65.57     24.01 o 
  -2   4  22        0.50        4.77     13.66 o 
  -1   4  22       55.18      101.85     19.35 o 
   0   4  22      159.75      144.32     21.68 o 
   1   4  22       55.76       68.08     18.27 o 
   2   4  22        0.45       -4.89     15.18 o 
   3   4  22        1.90        8.90     17.77 o 
   4   4  22        0.44       13.79     24.23 o 
  -4   5  22       11.59       18.56     24.08 o 
  -3   5  22        0.62       -4.00     13.93 o 
  -2   5  22        7.62       -9.93     17.06 o 
  -1   5  22       38.88       39.40     13.68 o 
   0   5  22       94.85       56.66     16.24 o 
   1   5  22       39.18       43.48     19.41 o 
   2   5  22        8.02       17.65     17.14 o 
   3   5  22        0.61       15.96     18.97 o 
   4   5  22       11.44        5.46     23.76 o 
  -3   6  22        0.06        5.95     15.65 o 
  -2   6  22        8.36       12.45     14.53 o 
  -1   6  22       59.24       64.59     18.22 o 
   0   6  22      313.21      295.20    103.48 o 
   1   6  22       59.10       93.58     19.76 o 
   2   6  22        8.88       -9.11     15.12 o 
   3   6  22        0.05       26.02     41.05 o 
  -3   7  22       16.47       42.84     18.91 o 
  -2   7  22        1.72       10.72     16.36 o 
  -1   7  22       46.61       65.36     18.89 o 
   0   7  22        5.18       -1.96     25.22 o 
   1   7  22       46.86       37.46     17.13 o 
   2   7  22        1.85       14.32     18.10 o 
   3   7  22       16.41       -5.30     22.63 o 
  -3   8  22        1.35        5.66     16.92 o 
  -2   8  22       22.48       39.95     54.40 o 
  -1   8  22       30.03       33.69     17.53 o 
   0   8  22       45.06        5.42     15.88 o 
   1   8  22       30.10        8.50     15.31 o 
   2   8  22       22.68       24.29     19.55 o 
   3   8  22        1.20       18.49     23.01 o 
  -3   9  22        7.59       26.87     18.53 o 
  -2   9  22        0.25       23.42     21.88 o 
  -1   9  22       23.92       34.94     18.52 o 
   0   9  22       33.74       57.92     19.50 o 
   1   9  22       22.94       10.29     16.59 o 
   2   9  22        0.25       22.60     20.42 o 
   3   9  22        7.67       26.39     22.31 o 
  -2  10  22        3.07       27.22     17.56 o 
  -1  10  22       13.68       37.39     19.37 o 
   0  10  22       60.68       26.53     17.22 o 
   1  10  22       13.78       26.20     24.23 o 
   2  10  22        3.23        6.56     20.67 o 
  -2  11  22        0.52       16.50     18.54 o 
  -1  11  22       19.19       39.33     19.74 o 
   0  11  22       13.44       -3.68     16.38 o 
   1  11  22       19.25       38.77     20.18 o 
   2  11  22        0.43        1.71     20.78 o 
  -1  12  22        6.25       -8.05     17.34 o 
   0  12  22       47.37       39.32     22.57 o 
   1  12  22        6.18       -4.05     19.36 o 
   1   0  23       12.28        6.95     14.31 o 
   2   0  23       14.56       28.65     17.65 o 
   3   0  23        0.00       15.84     19.06 o 
   4   0  23        1.56       26.31     22.38 o 
  -4   1  23        5.34      -19.83     23.00 o 
  -3   1  23       15.04      -18.36     22.50 o 
  -2   1  23       44.24       26.12     17.46 o 
  -1   1  23       94.96      125.68     23.00 o 
   0   1  23       17.34       51.79     16.59 o 
   1   1  23       95.21      119.57     41.17 o 
   2   1  23       44.58       42.03     17.83 o 
   3   1  23       15.11       13.56     19.25 o 
   4   1  23        5.35       26.10     24.03 o 
  -4   2  23        5.82      -10.72     21.85 o 
  -3   2  23        3.35        7.18     28.31 o 
  -2   2  23       16.07       25.70     17.88 o 
  -1   2  23       28.61       36.65     15.32 o 
   0   2  23       23.10       52.30     16.44 o 
   1   2  23       30.34       24.60     28.81 o 
   2   2  23       15.73       13.34     15.91 o 
   3   2  23        3.34        8.90     29.18 o 
   4   2  23        5.88       53.83     25.81 o 
  -4   3  23       14.37       41.33     25.36 o 
  -3   3  23       21.93       26.60     20.25 o 
  -2   3  23       15.98       -0.26     14.81 o 
  -1   3  23       21.32       12.25     14.32 o 
   0   3  23       96.15       92.22     39.19 o 
   1   3  23       21.83        7.44     13.37 o 
   2   3  23       15.99       24.70     17.03 o 
   3   3  23       21.83       56.11     21.44 o 
   4   3  23       14.34        7.92     21.92 o 
  -3   4  23        1.61      -16.91     34.74 o 
  -2   4  23       31.50       30.07     23.61 o 
  -1   4  23       13.78       15.50     17.93 o 
   0   4  23       23.58       25.26     14.05 o 
   1   4  23       12.70       17.15     14.54 o 
   2   4  23       31.89       64.18     30.66 o 
   3   4  23        1.67        0.29     18.22 o 
  -3   5  23        0.42        4.77     16.25 o 
  -2   5  23       14.61       34.13     16.92 o 
  -1   5  23       20.69       23.24     20.77 o 
   0   5  23       39.23       54.47     16.59 o 
   1   5  23       20.28       -9.61     14.15 o 
   2   5  23       14.44        8.59     46.86 o 
   3   5  23        0.42       25.55     21.21 o 
  -3   6  23        4.79       12.39     16.89 o 
  -2   6  23        8.85       20.77     26.33 o 
  -1   6  23       19.05       12.58     16.09 o 
   0   6  23       44.45       58.92     17.91 o 
   1   6  23       19.31       22.49     17.06 o 
   2   6  23        9.06       11.88     23.99 o 
   3   6  23        4.81      -13.62     32.15 o 
  -3   7  23        2.84       -1.05     17.59 o 
  -2   7  23        5.30       -4.95     19.53 o 
  -1   7  23       14.85       -7.01     15.27 o 
   0   7  23       25.39       45.84     18.69 o 
   1   7  23       15.39       -5.07     14.21 o 
   2   7  23        5.12      -13.77     16.87 o 
   3   7  23        2.79       27.45     23.27 o 
  -3   8  23        5.69       19.09     19.72 o 
  -2   8  23       12.05       11.13     20.03 o 
  -1   8  23       19.28        8.56     28.44 o 
   0   8  23        1.35       21.86     18.53 o 
   1   8  23       18.56       -6.09     16.68 o 
   2   8  23       11.94        0.76     18.59 o 
   3   8  23        5.57       19.50     22.64 o 
  -2   9  23        3.38       40.75     19.47 o 
  -1   9  23        1.76      -23.58     15.72 o 
   0   9  23        7.61       14.09     16.33 o 
   1   9  23        1.95       22.35     17.56 o 
   2   9  23        3.35       12.86     24.97 o 
  -2  10  23        5.34        3.36     19.29 o 
  -1  10  23        2.58       -9.65     17.38 o 
   0  10  23       10.24        6.93     17.44 o 
   1  10  23        2.65       18.35     19.08 o 
   2  10  23        5.52      -12.43     33.13 o 
  -1  11  23        1.34      -22.11     20.15 o 
   0  11  23       25.13       24.99     34.00 o 
   1  11  23        1.38        3.25     19.80 o 
   0  12  23        2.02       18.18     22.50 o 
   0   0  24      148.93      217.10     38.57 o 
   1   0  24       20.59       17.80     23.49 o 
   2   0  24       37.08       22.70     17.80 o 
   3   0  24        1.71       17.67     18.71 o 
  -3   1  24        6.54       20.46     20.59 o 
  -2   1  24       21.29       26.45     18.22 o 
  -1   1  24        3.77       17.41     14.73 o 
   0   1  24       24.92       42.63     16.24 o 
   1   1  24        3.47       24.48     21.76 o 
   2   1  24       21.87       12.69     16.61 o 
   3   1  24        6.63       -6.38     21.88 o 
  -3   2  24        1.15        6.42     18.93 o 
  -2   2  24       25.08       45.25     28.19 o 
  -1   2  24       15.86       21.65     14.84 o 
   0   2  24       61.00       40.55     22.75 o 
   1   2  24       16.37       10.19     13.65 o 
   2   2  24       25.60       34.91     18.06 o 
   3   2  24        1.28      -22.92     40.18 o 
  -3   3  24        3.94       11.28     52.92 o 
  -2   3  24        8.33       14.18     15.73 o 
  -1   3  24       65.68       43.36     40.55 o 
   0   3  24       41.35       22.25     21.02 o 
   1   3  24       63.27       55.28     17.57 o 
   2   3  24        8.14        1.86     17.80 o 
   3   3  24        3.90        6.88     18.36 o 
  -3   4  24        3.15       -3.21     28.68 o 
  -2   4  24       14.37       18.53     32.52 o 
  -1   4  24        4.29      -19.24     15.45 o 
   0   4  24        7.22        4.18     15.70 o 
   1   4  24        4.06        5.22     14.91 o 
   2   4  24       14.22       -0.53     17.75 o 
   3   4  24        3.03        5.25     20.42 o 
  -3   5  24        4.66      -25.47     26.95 o 
  -2   5  24        9.57        8.92     41.79 o 
  -1   5  24        3.43       51.93     22.75 o 
   0   5  24       26.13       28.53     26.33 o 
   1   5  24        3.60      -13.84     15.11 o 
   2   5  24        9.64      -17.15     14.86 o 
   3   5  24        4.50       26.84     32.76 o 
  -3   6  24        1.09        1.86     17.27 o 
  -2   6  24        0.70      -11.86     16.32 o 
  -1   6  24        7.66        7.17     21.51 o 
   0   6  24       61.48       58.62     22.63 o 
   1   6  24        7.93        0.29     15.84 o 
   2   6  24        0.79        7.57     35.24 o 
   3   6  24        1.12       -6.63     20.32 o 
  -3   7  24       10.89        8.14     20.77 o 
  -2   7  24        5.89       32.39     21.76 o 
  -1   7  24       35.53       22.09     19.16 o 
   0   7  24        7.05        9.32     17.14 o 
   1   7  24       35.37       -0.40     15.26 o 
   2   7  24        5.86       18.18     18.94 o 
   3   7  24       10.94      -16.17     20.35 o 
  -2   8  24        0.15      -17.31     17.80 o 
  -1   8  24       17.67       -2.80     16.50 o 
   0   8  24        1.89       -7.45     16.57 o 
   1   8  24       17.37        7.21     16.39 o 
   2   8  24        0.15       19.27     20.02 o 
  -2   9  24        0.35       -3.71     21.02 o 
  -1   9  24       32.73       25.02     17.97 o 
   0   9  24       18.68       26.63     17.13 o 
   1   9  24       32.87       22.50     18.78 o 
   2   9  24        0.39       -3.60     19.40 o 
  -2  10  24        0.39      -12.86     19.29 o 
  -1  10  24        2.71       -5.71     19.21 o 
   0  10  24       10.08      -28.21     20.89 o 
   1  10  24        2.65       -0.57     20.63 o 
   2  10  24        0.37       31.85     22.54 o 
  -1  11  24        8.07       -5.95     29.55 o 
   0  11  24        3.05       16.25     19.66 o 
   1  11  24        8.06        2.86     20.45 o 
   1   0  25        0.61      -15.58     20.52 o 
   2   0  25       30.90       25.46     17.74 o 
   3   0  25        0.01       40.60     22.11 o 
  -3   1  25        0.73       33.18     21.38 o 
  -2   1  25        8.91       24.23     26.71 o 
  -1   1  25        4.35        4.00     14.31 o 
   0   1  25       66.05       37.20     16.78 o 
   1   1  25        4.64       39.32     24.97 o 
   2   1  25        8.98       16.84     17.49 o 
   3   1  25        0.73      -26.63     17.76 o 
  -3   2  25        4.96       33.08     33.38 o 
  -2   2  25       11.65       11.13     25.47 o 
  -1   2  25       14.40       30.05     16.75 o 
   0   2  25      225.48      236.14     42.53 o 
   1   2  25       14.22       31.33     15.77 o 
   2   2  25       11.66       -2.60     16.44 o 
   3   2  25        5.00       -0.14     20.55 o 
  -3   3  25        6.34       41.54     31.65 o 
  -2   3  25        0.83      -17.06     25.47 o 
  -1   3  25        0.09        9.30     14.63 o 
   0   3  25       12.91       25.96     21.51 o 
   1   3  25        0.14        2.97     25.96 o 
   2   3  25        0.75       -9.39     28.81 o 
   3   3  25        6.08        7.58     19.67 o 
  -3   4  25        5.49      -12.36     30.91 o 
  -2   4  25       11.01       20.45     18.30 o 
  -1   4  25       57.54       75.17     25.96 o 
   0   4  25       69.10       11.87     21.76 o 
   1   4  25       56.45       44.06     18.16 o 
   2   4  25       11.11       -2.25     17.04 o 
   3   4  25        5.37        5.70     20.80 o 
  -3   5  25        4.04       22.25     36.10 o 
  -2   5  25        6.64       19.11     17.75 o 
  -1   5  25        6.20       24.48     22.01 o 
   0   5  25        0.15       16.19     30.04 o 
   1   5  25        6.58        4.57     16.09 o 
   2   5  25        6.60       33.12     29.67 o 
   3   5  25        4.07        1.40     19.49 o 
  -3   6  25        1.49       10.72     27.57 o 
  -2   6  25        3.90       29.43     20.52 o 
  -1   6  25       18.62       13.35     22.01 o 
   0   6  25       87.21       66.86     36.47 o 
   1   6  25       18.40       29.38     22.87 o 
   2   6  25        3.85       -4.94     17.83 o 
   3   6  25        1.43       -9.12     20.93 o 
  -2   7  25       12.26       83.58     28.19 o 
  -1   7  25       13.30       24.97     22.50 o 
   0   7  25       13.72       27.57     17.81 o 
   1   7  25       13.11       10.31     17.74 o 
   2   7  25       12.06        5.92     18.75 o 
  -2   8  25        1.35       15.33     22.50 o 
  -1   8  25       19.63       34.93     36.22 o 
   0   8  25        0.06       23.77     18.55 o 
   1   8  25       20.29       20.13     46.12 o 
   2   8  25        1.25       -9.10     19.40 o 
  -2   9  25       16.89        3.96     22.01 o 
  -1   9  25        3.82       13.11     19.21 o 
   0   9  25       13.66        7.23     25.35 o 
   1   9  25        3.54       -9.49     16.54 o 
   2   9  25       16.89       32.53     30.17 o 
  -1  10  25        7.07       35.05     19.46 o 
   0  10  25        8.26        0.03     19.48 o 
   1  10  25        7.22        8.29     18.97 o 
   0  11  25        4.06       13.35     19.39 o 
   0   0  26       88.58       57.12     26.46 o 
   1   0  26        2.05      -22.50     21.76 o 
   2   0  26       53.45        9.40     24.97 o 
   3   0  26        0.48       34.04     22.29 o 
  -3   1  26        7.23       20.12     26.33 o 
  -2   1  26        2.87       -4.95     24.97 o 
  -1   1  26       12.22       19.04     25.47 o 
   0   1  26        6.64       46.98     23.49 o 
   1   1  26       12.21       -3.96     20.28 o 
   2   1  26        2.97       -0.51     17.67 o 
   3   1  26        7.25       -6.76     20.32 o 
  -3   2  26        0.92      -10.14     31.65 o 
  -2   2  26       12.68      -18.30     24.97 o 
  -1   2  26       27.05       34.32     17.76 o 
   0   2  26       38.50       79.62     29.92 o 
   1   2  26       26.48       24.48     25.72 o 
   2   2  26       12.25       45.72     19.57 o 
   3   2  26        0.94       -6.99     20.36 o 
  -3   3  26        1.62       52.42     35.36 o 
  -2   3  26        2.57       22.50     30.91 o 
  -1   3  26        1.77      -11.90     23.00 o 
   0   3  26        0.25       -9.40     20.28 o 
   1   3  26        1.67       -7.22     18.79 o 
   2   3  26        2.69       -5.20     17.09 o 
   3   3  26        1.62        2.32     20.88 o 
  -3   4  26        0.35       31.40     34.62 o 
  -2   4  26        1.05      -11.70     16.40 o 
  -1   4  26       35.95       41.79     23.74 o 
   0   4  26        1.58      -16.32     17.56 o 
   1   4  26       35.33       45.99     18.88 o 
   2   4  26        1.12        2.14     17.32 o 
   3   4  26        0.32      -13.37     18.64 o 
  -3   5  26        0.36       43.27     36.60 o 
  -2   5  26        2.98       -4.44     16.83 o 
  -1   5  26       25.44       66.27     24.97 o 
   0   5  26       38.04       92.97     30.41 o 
   1   5  26       25.79       21.39     18.07 o 
   2   5  26        3.03        3.28     22.13 o 
   3   5  26        0.41        9.04     22.25 o 
  -2   6  26        8.82       -3.21     20.77 o 
  -1   6  26        4.50      -14.59     19.78 o 
   0   6  26        8.19       20.50     39.32 o 
   1   6  26        4.69       28.36     18.69 o 
   2   6  26        8.75        9.94     18.55 o 
  -2   7  26        1.94      -15.58     20.03 o 
  -1   7  26       17.97       46.98     24.73 o 
   0   7  26       32.09       30.98     18.76 o 
   1   7  26       17.84       13.23     19.58 o 
   2   7  26        2.05       17.21     21.04 o 
  -2   8  26       12.03       -6.43     22.50 o 
  -1   8  26        3.04        4.95     22.75 o 
   0   8  26       14.70       35.49     19.47 o 
   1   8  26        3.01       -3.50     18.62 o 
   2   8  26       11.94       -7.61     28.44 o 
  -1   9  26       14.20        7.04     19.44 o 
   0   9  26       10.09       26.66     24.85 o 
   1   9  26       14.71        4.10     18.83 o 
  -1  10  26        2.31        6.28     20.49 o 
   0  10  26        0.01       18.11     19.48 o 
   1  10  26        2.30        5.35     19.20 o 
   1   0  27        2.43       16.07     26.46 o 
   2   0  27        1.77      -33.13     26.21 o 
   3   0  27        2.65       -4.78     19.89 o 
  -3   1  27        3.28      -43.02     28.68 o 
  -2   1  27        2.24        8.90     28.93 o 
  -1   1  27       16.20       74.43     32.15 o 
   0   1  27       10.05       29.43     23.99 o 
   1   1  27       16.78       10.39     25.72 o 
   2   1  27        2.36       27.45     29.67 o 
   3   1  27        3.29       33.60     22.71 o 
  -3   2  27        2.88        9.40     30.41 o 
  -2   2  27        3.17       23.99     30.91 o 
  -1   2  27        3.04        2.52     16.93 o 
   0   2  27        0.01      -16.32     19.53 o 
   1   2  27        2.95      -28.19     18.79 o 
   2   2  27        3.30       25.88     19.84 o 
   3   2  27        2.91       11.23     19.83 o 
  -3   3  27        9.58       48.22     37.34 o 
  -2   3  27        5.48      -10.63     28.93 o 
  -1   3  27       11.09       20.77     21.51 o 
   0   3  27       61.32       20.03     24.48 o 
   1   3  27       11.19       36.60     26.21 o 
   2   3  27        5.26       -1.19     18.06 o 
   3   3  27        9.62      -26.13     19.35 o 
  -3   4  27        1.91       26.46     37.34 o 
  -2   4  27        4.03       26.95     29.67 o 
  -1   4  27       17.64       24.97     21.51 o 
   0   4  27        0.97       -0.74     23.49 o 
   1   4  27       17.50       27.75     17.68 o 
   2   4  27        4.14       19.31     28.44 o 
   3   4  27        1.84      -15.82     27.82 o 
  -2   5  27        0.24       18.30     24.97 o 
  -1   5  27       34.42       51.43     25.72 o 
   0   5  27       63.57       56.13     29.43 o 
   1   5  27       34.83       28.42     32.02 o 
   2   5  27        0.25       37.78     21.77 o 
  -2   6  27        1.96      -14.59     22.25 o 
  -1   6  27       14.52        0.99     21.02 o 
   0   6  27       34.14        1.24     22.75 o 
   1   6  27       14.72      -15.28     16.00 o 
   2   6  27        1.94       18.95     21.76 o 
  -2   7  27        0.84       39.56     26.21 o 
  -1   7  27       18.72       35.85     24.48 o 
   0   7  27       11.82       34.49     20.61 o 
   1   7  27       18.34        4.47     18.70 o 
   2   7  27        0.94        2.77     19.42 o 
  -1   8  27        1.73      -30.04     20.03 o 
   0   8  27        0.02       -0.76     19.13 o 
   1   8  27        1.70       -8.92     19.29 o 
  -1   9  27       10.26       29.92     24.73 o 
   0   9  27       11.07       24.04     20.85 o 
   1   9  27       10.28       33.75     21.68 o 
   0   0  28       20.46       56.13     28.19 o 
   1   0  28       16.56      -10.39     24.48 o 
   2   0  28        0.86       15.83     27.94 o 
   3   0  28        0.00        9.64     32.15 o 
  -2   1  28        0.97       13.85     31.40 o 
  -1   1  28       23.71       24.48     28.44 o 
   0   1  28        0.85       14.59     24.48 o 
   1   1  28       23.76       47.48     29.92 o 
   2   1  28        1.01       28.44     32.39 o 
  -2   2  28       13.59       13.85     32.89 o 
  -1   2  28       30.31      -12.86     25.96 o 
   0   2  28       50.55       32.89     25.47 o 
   1   2  28       30.74       46.49     28.93 o 
   2   2  28       13.44       -9.40     23.74 o 
  -2   3  28        1.60       16.07     32.15 o 
  -1   3  28        5.65      -19.04     21.76 o 
   0   3  28       24.83       27.45     25.72 o 
   1   3  28        5.62       21.27     26.71 o 
   2   3  28        1.52        4.31     19.10 o 
  -2   4  28        3.41       -1.24     31.65 o 
  -1   4  28        1.56       36.35     26.21 o 
   0   4  28        2.50       23.00     25.72 o 
   1   4  28        1.47      -10.39     25.22 o 
   2   4  28        3.27       36.65     20.95 o 
  -2   5  28        0.36       -2.23     21.76 o 
  -1   5  28        9.24       10.14     23.99 o 
   0   5  28        5.25       16.07     26.46 o 
   1   5  28        9.13       16.58     17.91 o 
   2   5  28        0.37      -11.78     19.96 o 
  -2   6  28        6.64       -4.95     22.25 o 
  -1   6  28        6.35      -18.30     22.75 o 
   0   6  28       16.34       27.94     26.95 o 
   1   6  28        6.44       21.98     20.72 o 
   2   6  28        6.67       20.02     31.77 o 
  -1   7  28        1.10       -9.89     24.73 o 
   0   7  28       10.11       13.60     25.72 o 
   1   7  28        1.03       -2.07     18.86 o 
  -1   8  28        3.81       48.71     27.45 o 
   0   8  28        0.18        4.70     24.73 o 
   1   8  28        3.80       -4.04     21.76 o 
   1   0  29       15.45       20.28     28.44 o 
   2   0  29        2.85       -4.70     30.41 o 
  -2   1  29        2.23        4.20     31.65 o 
  -1   1  29        0.68      -12.61     27.45 o 
   0   1  29       15.73       61.82     29.92 o 
   1   1  29        0.61        8.41     25.22 o 
   2   1  29        2.32       22.01     30.17 o 
  -2   2  29        5.18       -9.40     31.40 o 
   0   2  29        0.00       60.09     29.67 o 
   1   2  29        2.10       12.61     28.44 o 
   2   2  29        5.13        8.41     30.66 o 
  -2   3  29        0.43        2.23     31.90 o 
  -1   3  29        5.02        4.95     24.23 o 
   0   3  29        0.08      -31.53     21.02 o 
   1   3  29        5.00       62.06     30.66 o 
   2   3  29        0.50       37.83     35.36 o 
  -1   4  29       11.00       -5.44     23.74 o 
   0   4  29       31.44       69.48     30.17 o 
   1   4  29       11.05      -13.85     25.72 o 
   2   4  29        4.42        1.13     19.15 o 
  -1   5  29       13.13       17.80     25.22 o 
   0   5  29        1.70        6.18     25.47 o 
   1   5  29       12.75       34.37     29.43 o 
   2   5  29        4.55       18.25     21.50 o 
  -1   6  29        4.52       26.71     25.47 o 
   0   6  29        0.60      -23.00     24.97 o 
   1   6  29        4.33       10.63     29.43 o 
  -1   7  29        0.22       34.62     25.72 o 
   0   7  29       14.27        5.93     24.73 o 
   1   7  29        0.18       -0.55     19.78 o 
   1   0  30       25.08       45.50     32.39 o 
   2   0  30        0.03       -3.96     32.15 o 
  -2   1  30        0.27      -14.59     30.91 o 
  -1   1  30        2.57      -11.87     27.69 o 
   1   1  30        2.51       -1.98     28.44 o 
   2   1  30        0.29       22.75     33.88 o 
  -2   2  30        0.13       -4.45     29.18 o 
   0   2  30        1.33       32.39     27.45 o 
   1   2  30       16.70       28.44     31.40 o 
   2   2  30        0.13       15.08     30.66 o 
  -2   3  30        6.85       33.13     35.11 o 
   0   3  30       18.94       23.99     28.93 o 
   1   3  30        4.75       29.43     29.92 o 
   2   3  30        6.90       30.41     27.69 o 
  -1   4  30        4.91       18.05     26.21 o 
   0   4  30        3.97      -12.36     27.20 o 
   1   4  30        5.02        6.92     29.43 o 
  -1   5  30        1.54       25.47     28.68 o 
   0   5  30        9.03       50.44     29.18 o 
   1   5  30        1.59       40.30     31.16 o 
  -1   6  30        1.54        6.43     25.47 o 
   0   6  30        1.65       12.12     26.71 o 
   1   6  30        1.66        5.19     27.45 o 
   1   0  31        0.10       -5.93     26.71 o 
   1   1  31       11.39       40.55     33.13 o 
   0   2  31        0.50        8.16     28.68 o 
   1   2  31        3.62       21.51     28.44 o 
   0   3  31        3.76       -4.20     28.44 o 
   1   3  31        0.09       30.66     30.91 o 
   0   4  31        0.20       -0.74     28.68 o 
   1   4  31       10.18        9.15     25.47 o 
   0   5  31        5.45       30.66     26.95 o 
   1   0  32        0.20      -15.33     30.66 o 
   1   1  32        6.63       68.49     36.35 o 
   0   3  32        4.48       -1.48     29.43 o 
                                                 
